# Supplementary material for: Runx/Cbfβ complexes protect group 2 innate lymphoid cells from exhausted-like hyporesponsiveness during allergic airway inflammation
Source: Nat Commun. 2019 Jan 25;10:447. doi: 10.1038/s41467-019-08365-0 (PMC6347616; doi:10.1038/s41467-019-08365-0)
Supplement: Supplementary file 3 — Supplementary Data 1 [file 41467_2019_8365_MOESM3_ESM.xlsx]

## Sheet: GATA3_regulated_genes
Supplementary Data 1. List of genes regulated by GATA-3 and Cbfb in steady-state ILC2s.
Group A	Group B (used for GSEA in Fig. 3b)	Group C	Group D	Group E	Group F (used for GSEA in Fig. 3b)	Goup G	Group H
185 genes positively regulated by GATA3	156 gene detected in our RNAseq data set out of 185 genes	Upregulated genes in Cbfb-deficient ILC2	Genes listed in Group B and C	174 genes negatively regulated by GATA3	151 genes detected in our data set out of 174 genes	Downregulated genes in Cbfb-deficient ILC2	30 genes listed in Group F and G
1110028F11Rik	1700113H08Rik	Rint1	Akr1c12	1190002H23Rik	1600014C10Rik	Slc38a10	Ablim1
1300014I06Rik	2700097O09Rik	Lrrc52	Atf3	1600014C10Rik	2900026A02Rik	Podnl1	Acpp
1500031L02Rik	4932438H23Rik	A930006K02Rik	Batf	2900026A02Rik	4632428N05Rik	Ppig	Atp8b4
1700113H08Rik	Adarb1	Apoa1bp	Birc3	4632428N05Rik	9930012K11Rik	Cks1brt	Bcl2
2700097O09Rik	Aff4	Snhg6	Cd300a	9930012K11Rik	AA467197	BC147527	Cd96
2810407C02Rik	Akr1c12	Cdh2	Dusp16	AA467197	Aak1	Uck1	Coro2a
4932438H23Rik	Alox5	Atf4	Egln3	Aak1	Abhd15	Soat1	Degs2
5730469M10Rik	Alox8	Ahcy	Fam46a	Abcd1	Abi3	Iqgap2	Evl
Adarb1	Areg	Tsc22d1	Ifng	Abhd15	Ablim1	Zfp764	Gbp4
Aff4	Arg1	Ndufb3	Il2ra	Abi3	Abtb1	Rab4a	Ggt5
AI646023	Atf3	Drap1	Il5	Ablim1	Acpp	Papss2	Gpr171
AI836003	Atp1a1	9530068E07Rik	Il6	Abtb1	Add3	Smim4	Igsf5
Akr1c12	Axin2	Pex5	Lama5	Acpp	Adora3	Tpcn1	Iqgap2
Alox5	B3galt2	Anxa4	Phlda1	Add3	Aldh7a1	Nrgn	Litaf
Alox8	B4galt4	Mcu	Prss23	Adora3	Anxa1	Dync1li2	Lpin2
Areg	Batf	Ssr1	Sub1	Aldh7a1	Anxa2	Plekhg3	Lta
Arg1	Bhlha15	1700001D01Rik	Top2a	Anxa1	Apobec1	Mmachc	Mical1
Atf3	Birc3	Gm5141	Tph1	Anxa2	Appl2	Zfp870	Podnl1
Atp1a1	Bmpr2	Sh3bgrl		Apobec1	Ar	Hnrnpr	Ppp3cc
Atp8a2	Bzw2	Rsu1		Appl2	Arhgap23	Vti1b	Prkacb
Axin2	Car8	Rxrg		Ar	Arhgap39	Lrrc14b	Prr5
B3galt2	Casp4	Cuta		Arhgap23	Arhgef18	Hemk1	Prrg4
B4galt4	Ccr8	Cks2		Arhgap39	Atp8b4	Bach2os	Rab37
Batf	Ccr9	Timeless		Arhgef18	Baiap2	Gcnt7	Rnf166
BC017612	Cd27	Tmem134		Atp8b4	Baiap3	Pstpip1	Rnf19b
Bcar3	Cd28	Prr11		Baiap2	Bcl2	Zfp512	Tapbpl
Bhlha15	Cd300a	Rap1gap2		Baiap3	Bhlhe40	Slc35b1	Tesc
Bhlhb9	Cd82	Cdkn1b		BC037034	C030034L19Rik	Usp18	Thy1
Birc3	Chdh	Phtf2		Bcl2	Cd38	Ubash3a	Tnf
Bmpr2	Chn2	Cdk2		Bhlhe40	Cd7	Impa2	Zfp652
Bzw2	Crem	1500012F01Rik		C030034L19Rik	Cd93	Gtf2ird2
Car8	Cysltr1	Pomc		Cd244	Cd96	Stam
Casp4	D330045A20Rik	Mxd1		Cd38	Chst12	Stat4
Ccr8	Degs1	Gja1		Cd7	Coro2a	Gm15421
Ccr9	Dennd4a	Tsc22d3		Cd80	Cyfip2	H2-K2
Cd27	Dennd5a	Gpr174		Cd93	D930015E06Rik	Ppp1r17
Cd28	Dgat1	Dis3l		Cd96	Ddit4	Pias2
Cd300a	Dkk1	Prkdc		Cdkn2b	Degs2	Etohd2
Cd82	Dusp16	Auts2		Chst12	Dgkz	Mfsd8
Chdh	Eaf1	Mrpl16		Coro2a	Dhrs3	Kptn
Chn2	Egln3	Sfpq		Cyfip2	Eef2k	Hnrnph3
Crem	Elavl1	Rbm17		D18Ertd653e	Elovl6	Rapgef6
Cyp11a1	Ermn	Ralbp1		D930015E06Rik	Emp1	Snapc4
Cysltr1	Ern1	Polr3f		Dapk2	Epsti1	Ppt2
D330045A20Rik	Ero1l	Triobp		Ddit4	Evi2a	Hgfac
D430036J16Rik	Ets2	Jmjd7		Degs2	Evl	Usp40
Degs1	Fam46a	Pycard		Dgkz	F2rl2	Ube2q2
Dennd4a	Fam46c	Snx3		Dhrs3	Fam20a	Osbpl5
Dennd5a	Fancb	Tfdp1		Eef2k	Fam65b	9130019P16Rik
Dgat1	Ffar2	Ywhaq		Elovl6	Fmnl3	Pmm2
Dkk1	Frmd4b	Anxa2		Emp1	Gbp4	Mxi1
Dusp16	Furin	Rpl35a		Epsti1	Gbp8	Ptger1
Eaf1	Galc	Setd3		Evi2a	Gem	Hip1r
Egln3	Gatsl3	Rps19bp1		Evi2b	Ggt5	Ankmy2
Ehf	Gm19557	Jtb		Evl	Glrx	Padi2
Elavl1	Gm5127	Cpne7		F2rl2	Gng2	Zfp827
Ermn	Got1	B3gnt2		Fam125b	Golm1	Zfp825
Ern1	Gp49a	Map1b		Fam20a	Gpr171	Myo5c
Ero1l	Gpr146	Mthfd2		Fam65b	Gpr18	Ofd1
Ets2	Gzma	Pde2a		Fmnl3	Hip1	Slc6a13
Fam46a	Hhex	Cxcl16		Gbp4	Hsd17b11	Rnase6
Fam46c	Hif1a	Csk		Gbp8	Hvcn1	Anks6
Fam55d	Hs3st1	Lpcat3		Gbp9	Id3	Fam19a3
Fam69c	Hspa13	Syp		Gem	Ifi47	Rhbdd3
Fancb	Hspa4	Syngr2		Ggt5	Ifnar2	Arid5a
Ffar2	Htr1b	Dusp1		Glrx	Igf2r	Tmed8
Frmd4b	Icos	Ucn2		Gm5424	Igsf5	Slc7a8
Furin	Ifng	Ahsa1		Gm962	Il21r	Ranbp6
Galc	Il10	Tfg		Gng2	Inpp4a	Atp6v1a
Gatsl3	Il13	Actl6a		Golm1	Iqgap2	Arhgef1
Gcfc1	Il17rb	Calm1		Gpr171	Irgm2	Fam204a
Gm19557	Il1r2	Abhd12b		Gpr18	Izumo4	Dph1
Gm5127	Il1rl1	Gm6525		Hip1	Klf13	Galnt10
Got1	Il2	Pafah1b3		Hsd17b11	Lbh	Nupl2
Gp49a	Il2ra	4930414L22Rik		Htra3	Lck	Thy1
Gpr146	Il5	Cept1		Hvcn1	Lef1	Rest
Gpr56	Il6	Gm12992		Id3	Lfng	Fam160a2
Gprasp2	Il9r	Srsf7		Ifi47	Lgals3	Uba7
Gzma	Ipo4	Klrg1		Ifnar2	Lima1	Crot
Gzmc	Irf4	Oat		Igf2r	Limk1	Trnt1
Hhex	Itk	A730017L22Rik		Igsf5	Litaf	Slfn5
Hif1a	Jak2	Enox2		Il21r	Lpin2	4930412O13Rik
Hs3st1	Kit	Osgin2		Inpp4a	Lrrc8c	Alas1
Hspa13	Lama5	Bc1		Iqgap2	Lsp1	Acad10
Hspa4	Lif	Hn1		Irgm2	Lta	Adnp2
Htr1b	Litaf	2410004N09Rik		Itgb5	Ly6g5b	Lzts3
Icos	Loxl2	Gnb4		Izumo4	Mical1	2610028H24Rik
Ifng	Lxn	Arid3c		Klf13	Mndal	Slc25a36
Il10	Map4k3	Tjp1		Lbh	Mxd4	Il18rap
Il13	Mbd4	Dusp6		Lck	Myadm	Csnk1e
Il17rb	Mospd2	Cmtm7		Lef1	Mylip	4930594C11Rik
Il1r2	Mras	Mgarp		Lfng	Myo1f	Vmn2r55
Il1rl1	Mtmr10	Clic4		Lgals3	Ndrg1	LOC102634101
Il2	Myo1d	Pglyrp1		Lima1	Nkg7	Zfp955a
Il24	Myo6	Kif23		Limk1	Osgin1	Fam208b
Il2ra	Ndufa10	Calu		Litaf	Pdcd4	Glcci1
Il5	Nek7	Rpl32		Lpin2	Pecam1	Slc39a11
Il6	Nfkb2	Nfat5		Lrrc8c	Pgm2l1	Fhl2
Il9r	Nfkbia	Chmp5		Lsp1	Pmepa1	Psen2
Ipo4	Nop16	Rgs20		Lta	Pnpla7	Sdc4
Irf4	Nr4a2	Gtf2e2		Ly6g5b	Podnl1	Nme3
Itk	Osm	Il5		Mical1	Ppp3cc	Slc25a44
Jak2	P2ry1	Il6ra		Mir147	Prkacb	Prrg4
Kcnmb1	P2ry14	Tnfrsf1a		Mndal	Prr5	Yod1
Kit	Pdcd1	Rpl3		Mxd4	Prrg4	Acap1
Kitl	Pde12	Abhd4		Myadm	Ptpn22	Emc10
Lama5	Penk	Comt		Mylip	Rab37	Tmem173
Lhfpl1	Phlda1	Akr1c18		Myo1f	Rcsd1	1700056E22Rik
Lif	Pigx	Sub1		Ndrg1	Rgs10	Spin2c
Lilrb4	Pip5k1b	Hoxb4		Nkg7	Rnf115	Asb2
Litaf	Pla2g12a	Ick		Olfr56	Rnf166	Rptor
Loxl2	Pla2g7	Sumf2		Osgin1	Rnf19b	Secisbp2l
Lxn	Plcb3	Me3		Pdcd4	S100a4	Selenbp1
Mab21l1	Polm	2410114N07Rik		Pecam1	S100a6	Selplg
Map4k3	Ppm1l	Slc30a2		Pgm2l1	Samhd1	Sema5a
Mbd4	Ppme1	Map1lc3a		Pmepa1	Sema4b	Dtnbp1
Mospd2	Ppp1r3f	Prkra		Pnpla7	Sgsh	Zfp174
Mras	Prss23	S100a4		Podnl1	Sh2d3c	Irs2
Mtmr10	Prss35	S100a6		Ppp3cc	Sh3bp1	Ndor1
Myo1d	Ptp4a2	Sepw1		Prkacb	Sla2	Inpp4b
Myo6	Ptpn13	Nedd1		Prr5	Slc43a2	Pdzd11
Ndst3	Ptpn9	Birc3		Prrg4	Smad7	Gm14023
Ndufa10	Rab31	Ctla2a		Ptpn22	Smap2	Lpcat2
Nek7	Relb	Ctla2b		Rab37	Smpdl3a	Mcur1
Neto2	Ret	Ccdc109b		Rasgrf1	Sntb1	Fto
Nfkb2	Rnf128	Med6		Rcsd1	Snx20	Dus3l
Nfkbia	Rps6ka5	Eif5b		Rgs10	Spata6	Atp7a
Nop16	Rras2	Dctn3		Rnf115	Spock2	Farsb
Nr4a2	Serp1	Gm12070		Rnf166	Spp1	Pla2g6
Osm	Slc23a2	Snora64		Rnf19b	St6galnac2	1700030K09Rik
P2ry1	Slc25a19	Myo9a		S100a4	Susd3	Necab1
P2ry14	Slc7a8	Romo1		S100a6	Sytl1	2810001G20Rik
Pdcd1	Slco2b1	Prdx4		Samhd1	Tapbpl	Mysm1
Pde12	Socs3	Batf		Scn4b	Tbc1d10c	1110002L01Rik
Peg10	Sos1	Pard3b		Sema4b	Tctn1	Itk
Penk	Spns3	Marcks		Sgsh	Tesc	Slc39a8
Phlda1	Spry1	Epcam		Sh2d3c	Thy1	Alg1
Pigx	Ssfa2	Sept11		Sh3bp1	Tmem176a	Glt8d1
Pip5k1b	Stambpl1	Pla2g2d		Shc3	Tmem176b	H2-Q5
Pla2g12a	Sub1	Fam49b		Sla2	Tnf	Naprt1
Pla2g7	Tasp1	Atox1		Slc26a11	Tnfaip8	Satb2
Plcb3	Tgm2	Tnfrsf19		Slc43a2	Tnfrsf21	Ralgapa1
Polm	Timp3	Kctd5		Smad7	Tnfsf8	Usp39
Ppm1l	Tm7sf3	Rcl1		Smap2	Tspyl4	Dynlt1f
Ppme1	Tmem86a	Chst12		Smpdl3a	Ttyh2	Grk4
Ppp1r3f	Tmtc2	Gm11346		Sntb1	Twf2	Rprd1b
Prss23	Tnfaip3	Acp6		Snx20	Vim	2700062C07Rik
Prss35	Tnfrsf11a	Max		Spata6	Wnk1	Numb
Ptp4a2	Tnfrsf9	Rnf11		Spock2	Xdh	Zbtb38
Ptpn13	Top2a	Cabp5		Spp1	Ypel3	Prr5
Ptpn9	Tph1	Chst2		Sprn	Zfp652	Spidr
Rab31	Trio	Fah		St6galnac2		Gm13807
Relb	Vegfc	Zfp575		Susd3		2310069B03Rik
Ret	Xcr1	Rabgef1		Sytl1		A630007B06Rik
Rnf128	Zcchc10	Idi1		Tapbpl		Slc50a1
Rps6ka5	IL4	Rnd3		Tarm1		Trim27
Rras2		2810403A07Rik		Tbc1d10c		Ccng1
Serp1		Ghdc		Tctn1		Ubl7
Slc23a2		Gm6682		Tesc		Fnbp4
Slc25a19		A530064D06Rik		Thy1		Zfp692
Slc7a8		Rnf144a		Tmem176a		Bbs9
Slco2b1		Ythdc1		Tmem176b		Prex1
Socs3		Ssr2		Tnf		Brox
Sos1		Fam104a		Tnfaip8		Rab20
Spns3		D6Wsu163e		Tnfrsf21		Ino80dos
Spry1		Vamp5		Tnfsf8		Prpf31
Ssfa2		Lphn2		Tspyl4		Rccd1
Stambpl1		Ethe1		Ttyh2		Atp8b4
Sub1		Cwc15		Twf2		Tatdn1
Tasp1		Yy2		Vim		Nars2
Tgm2		Mpc2		Wnk1		Brwd3
Timp3		Odc1		Xdh		Tex9
Tm7sf3		Dgat2		Ypel3		Sult6b1
Tmem86a		Nlrp10		Zfp652		Lyrm5
Tmem98		Pphln1				Itgb2
Tmtc2		Mapk1				Nmur1
Tnfaip3		Aldoart2				Alkbh8
Tnfrsf11a		2610524H06Rik				Slc25a11
Tnfrsf9		Gm9926				Zfp593
Top2a		Psmb8				Dcaf17
Tph1		Als2				Dus4l
Trio		A130010J15Rik				Dcaf15
Vegfc		Cd300a				Sh3bgrl2
Xcr1		Igsf10				Taf5l
Zcchc10		Psmb7				9330158H04Rik
		Rfng				5430402O13Rik
		Fkbp1a				4933439C10Rik
		Chrm4				Tceanc
		Fnip2				Twsg1
		Acsbg1				Txnrd2
		Pim3				Tesc
		Sertad1				Oas1a
		Mtch1				Ccpg1os
		Lonrf1				Herc3
		Cluh				Pxk
		Lama4				Rgs3
		Celf5				B4galnt1
		Dock1				Slc2a4rg-ps
		Mynn				Iqcg
		Mrpl20				Cxcr5
		Pyurf				Rnf139
		Smtnl2				Tapbpl
		Lmbrd2				Sco2
		Apol6				Ramp3
		Ext1				Prdx6
		Itgav				Ciz1
		Rpp21				Rmdn2
		Dctn4				Utp23
		Rpl13a				Tstd3
		Crip1				Ttn
		2310047M10Rik				Mkln1
		Tube1				Egln2
		Npm1				Polb
		Wdr34				Angptl6
		Zfp524				Suv420h2
		Gata3				Rasl12
		Il6st				Calhm2
		B9d1				Mical1
		Kat7				Nudt18
		Pp2d1				Brms1l
		Bmp2				Dzip1
		Psg29				Skap1
		Srrm2				Tnf
		Tph1				Cd82
		Dlgap4				Commd8
		Itga3				Gm6498
		Hspb1				Inpp5b
		Ifrd1				4932438A13Rik
		Anpep				Ccar2
		Fam43a				Psma1
		Pde4dip				Ttc7
		Hsp90ab1				Tmem243
		Hspe1				Maz
		Ky				Lrrc8b
		Mrpl24				Polr1b
		Ebpl				AU040320
		Txndc9				Camk2b
		Ccdc85b				Spcs2
		Ing2				Arhgef6
		Gda				Immp2l
		Rabac1				Fam3b
		Glod4				Lrrc59
		Pole				Pdcd1lg2
		Crtap				Chtf18
		C3ar1				1110037F02Rik
		Btg3				Rab37
		Cd48				Gramd1a
		Gm6313				Coro2a
		Dedd2				Zbtb17
		Ddt				Zfp101
		Rfc4				Armcx2
		Tfdp2				Cxxc1
		Nup160				Wdr37
		Csrnp1				Tmem229b
		Zfp39				Ticam1
		Jrkl				Stab2
		Tpgs2				Sh3gl1
		Gpx4				Icosl
		Crlf3				A430033K04Rik
		Pla2g4c				Arhgef12
		Maoa				Idh1
		Apol9b				Prrt1
		Rnasek				Limd2
		Ybx3				She
		Sema3e				Ubqln4
		Sec22b				D3Ertd751e
		1700097N02Rik				Ska2
		Comtd1				Fam109b
		Tgif2				Zxda
		Abca3				5830444B04Rik
		Eif3e				Ap3m2
		Cep70				Rnf34
		2810417H13Rik				Zfp935
		Gas5				Sp110
		Tppp				4930555G01Rik
		Adamts6				Exosc4
		Man2c1				Uvssa
		Pld2				Helq
		Rpl29				Sash3
		Cd86				Krt80
		Pgap1				Kifc2
		Hist1h2bn				Ngrn
		Kdm6b				Ppm1d
		Snx9				Zcchc2
		Nup98				Mri1
		Plk2				Chst11
		Spcs3				Zfp646
		Zbtb32				Fam196b
		Psma7				C130026I21Rik
		Mpc1				Immt
		Tmem154				D3Bwg0562e
		Hsp90aa1				Plekhh1
		Rp9				Sesn2
		Susd2				Axl
		Rspry1				Mllt10
		Kctd17				Rbm4b
		Xrcc6bp1				Eya2
		Tcf7l2				Pla2g12a
		Pskh1				Enpp4
		Cxcl3				Tmem38b
		Kbtbd11				Mmgt2
		Ppan				Prn
		Prcp				Igsf5
		Cox4i1				Bpifb1
		Slc38a2				Ccdc17
		Slc25a3				Rhno1
		Edem1				Ikbkap
		Nadk				Dhodh
		Usmg5				Btbd19
		Spry2				Il27ra
		Snord1a				Xpnpep1
		Tgfbi				Mtmr4
		Slc25a33				Shank2
		Tnfrsf10b				Fut7
		Crip2				Gm2027
		Mrpl28				Gpr155
		Stk35				Tlr1
		Lrrn3				Oxct1
		Cdc42se1				Hs3st1
		Smim7				Acpp
		Nsmce4a				Bmyc
		4931428L18Rik				Dsg2
		Ifitm3				Clock
		Cox7b				Bre
		Sun1				Fam174b
		Rfx2				Arrb2
		Pmvk				Tyro3
		Rnf25				Cd37
		Zfp667				Adam12
		3110009E18Rik				Ccr2
		Lsp1				Ccr9
		AU022252				Gon4l
		Klf4				Pex11b
		Uhmk1				Nlrp1a
		Fcgr3				Zcchc8
		Grap				Cep19
		Thbs1				Usp54
		Plp2				Wdr3
		Rbm15				Dlg3
		Blcap				Xrn1
		Adora2a				Fra10ac1
		Palld				Slc27a6
		Coq10b				Stk10
		Fbxo5				Kcnn4
		Plekhm2				Fam189b
		Hirip3				Gli1
		Mat2a				Gclc
		Ypel4				Eif2ak2
		Chchd5				Prlr
		Snx22				4933408N05Rik
		Tmprss11e				Usp47
		Gadd45g				D730005E14Rik
		Hsph1				Scgb3a2
		Hist1h3a				Gm12338
		4930506C21Rik				Hdac8
		Klf2				Iqce
		H2-Q2				Trappc12
		H2-Q1				4930519F09Rik
		Pcna				Nhlh2
		Arf6				BC049715
		Sumo1				Ramp1
		Iigp1				Gbp4
		Mllt4				I730030J21Rik
		Ifng				Sec11c
		2410006H16Rik				Mir6236
		Rnmtl1				Colgalt2
		Aph1c				Gpsm3
		Sgms2				Samd1
		Hist1h1d				Tecpr1
		Arhgef7				Zfp455
		Zfp653				Nr4a3
		Glb1				Gm4944
		Gprc5b				Tax1bp1
		Rpp38				Rhbdd2
		Nol7				Senp6
		Ubb				Cep290
		Txn1				Fbxw4
		Cdc42bpg				Fkbp3
		Il4i1				1700018L02Rik
		Fhl3				Cchcr1
		Cebpd				Zfp119b
		Cdr2				Sfxn2
		Atg16l1				Gm5124
		Wfdc17				Grhpr
		Ddx10				Bcl2l12
		Cd151				F2r
		Clca2				C330006A16Rik
		St6galnac2				Lepre1
		Gm15708				Egr3
		Eif1				Ptpn13
		Tnfaip6				Abcg1
		Ccdc138				Gga1
		Pisd				Igsf23
		U2af1				Ikbip
		Ormdl2				Aarsd1
		Hspa1a				Klri2
		Hspa1b				Lamtor2
		Hp1bp3				Vps39
		C1qtnf6				Ppil2
		Pten				Myo9b
		Il4				Ndufaf2
		Gla				Mapk1ip1
		Ccdc43				Gorasp1
		Eid2				Tmem216
		Ly6a				Dnmbp
		Arhgap24				Tctex1d4
		Vopp1				Galntl6
		Dcn				Gimap5
		Aip				Ikzf1
		Ccl2				Mccc1os
		Gm11944				C530005A16Rik
		Plin2				A530088E08Rik
		Adh1				Srp54b
		Paqr4				Cish
		Wdr45b				2210404O09Rik
		Cyb5				Plscr1
		Ap2a2				Srpk2
		Mfhas1				Zc3h13
		Ccr4				Xlr4b
		Ccr3				Rnf14
		Cyp4f18				Mtbp
		Etv5				Kcnq1ot1
		Usp22				Parp16
		3010026O09Rik				Ablim1
		Psmd12				Cox18
		Clspn				Fam58b
		Tmem176b				Mrps26
		Bach2				Slc25a4
		Mybl1				Litaf
		Gm1821				2700054A10Rik
		S100a11				Trove2
		Stc1				Slc26a10
		Dnajb4				Il2
		Aqp9				Nipal1
		Pgs1				A4galt
		Ints7				Plekhf1
		Gsk3b				Sirt2
		Vim				Dph5
		Pnrc1				Zfp771
		LOC100038947				Bglap3
		Raly				Gm14295
		Nosip				Lif
		Ndufb9				Lpl
		Lrpap1				Fam193a
		Sypl				Nedd9
		Srebf2				Nup107
		Ggta1				Uckl1
		Gpd2				Rdh13
		Dbf4				Gm4598
		Magohb				Zyx
		Zfp410				Apba3
		Rpl10				Arhgef11
		Cacybp				Pcsk5
		Slc39a1				Lax1
		Tmem88b				Aasdh
		Osbpl2				Ccdc125
		BC064078				Adh6-ps1
		Btf3				Znf512b
		Lpar1				Galnt4
		Zbtb21				E330009J07Rik
		St3gal6				AB124611
		Calcrl				Isg20
		Ncapg				Ensa
		Rfk				Prkcq
		2210417A02Rik				Sgol2
		Hn1l				Stk24
		Psmd6				Dhx32
		Mknk2				Abcb9
		Map1lc3b				Aim2
		Mpv17l				Papd5
		Klhl5				Dnmt3a
		Ang				Rbm6
		4931406C07Rik				Ankrd50
		Socs2				Limk2
		Tbc1d8b				Mphosph10
		Zfp442				1700113H08Rik
		Bfar				Stambpl1
		Gstt2				Rbm12b1
		Tpbpa				Gbp2
		Thap1				Tmem127
		Ift80				Cd72
		Lig1				Fiz1
		Hspb11				Tmprss11g
		Alkbh6				Zc3h14
		Sin3b				Tor2a
		Tada2a				Sirt7
		Hlf				Sec63
		Ptov1				Rmi1
		Calcoco2				Cpa3
		Akr1c12				Srpk1
		Akr1c13				Gpr171
		Epha5				Zfp652
		Eng				Fbxo42
		Enc1				Gdap10
		Mtmr2				0610009B22Rik
		Xxylt1				Igf1
		Cdkn1a				Stxbp6
		Desi1				Gadd45gip1
		Il18r1				Il15
		Mbtps1				6030458C11Rik
		Rpa2				Gm10336
		6330415B21Rik				Fastkd5
		Alox5ap				Ptprcap
		Agbl5				Atp6v1g2
		Glud1				Slc25a14
		Gnai2				Zkscan7
		Psmc5				L3mbtl2
		Arnt				Hyal1
		Gpr55				Aftph
		Alpk3				2010107G23Rik
		Pan3				Rnaseh2c
		Snhg5				Pomk
		4933401D09Rik				Mlxip
		Fndc3b				Alkbh4
		Mcph1				Gm19897
		Sema3d				Brd3
		Dio2				Xrra1
		Tpst1				Fsd2
		Cx3cl1				Ppm1j
		Pirb				Cd53
		Cab39l				Uggt1
		Vamp3				Ccser2
		Il2ra				Rcan2
		Il1r1				Golga1
		B3glct				Aen
		Midn				Nat10
		Gm15446				Oplah
		Cox7a1				Csmd2
		Rp2h				Pglyrp2
		Fv1				Rnf40
		Ftl1				Tmem194
		Sft2d3				Gm9199
		Morf4l2				Tardbp
		2900041M22Rik				Gabarapl2
		A730098P11Rik				Xlr4c
		Gm19345				Josd2
		Cela1				Gm12505
		Ncapg2				Brd7
		Hey1				Tgfbr2
		Svil				Slc27a1
		Acat3				Gtf3c2
		Cpq				Dtx1
		Prickle1				Golph3
		Syndig1				Vars
		Lpcat1				Unc5b
		Mvp				Irak2
		Itfg3				Cryl1
		Gbe1				9330179D12Rik
		Ncoa3				Ercc5
		Eapp				Wrn
		Camk2n1				Rif1
		Mpp7				Ranbp3
		Nmral1				Kcnd2
		Kdelr2				Eomes
		Dnajc19				Reg3g
		Mapkbp1				Dpf2
		Tmem50a				H2-K1
		Ubc				Calr
		1600020E01Rik				Eif2b3
		Rgs2				Rgs12
		Hist1h2bg				Chic2
		Tmsb15b1				Pisd-ps2
		Exosc1				Zc3hav1l
		Cystm1				Zdhhc9
		Cct8				Trmt6
		Cd24a				Lpar6
		Ncapd3				6430550D23Rik
		2300009A05Rik				Orai2
		Espn				Tor1b
		Rdh11				Wbp1
		Slc25a24				Sept3
		Ggact				Taf6
		Spn				Cxcr6
		Fam46a				Smarca2
		Ldb2				Rad23a
		Tecpr2				Lgals8
		Cacfd1				Ndrg4
		H3f3b				Dhrs11
		Pmaip1				Dnajc30
		Atp2b1				Prkacb
		Tmem11				Dync1li1
		Tmem159				Nisch
		Harbi1				Marveld1
		Eif4a1				Rab27b
		Dynlt1b				C87198
		Phlda1				Tmem214
		Mfn1				Gsap
		Txnl1				Rbm3os
		Pttg1				Aup1
		Trp53inp2				1700029J07Rik
		Khdrbs1				Rnf166
		Atp5d				Tmem180
		Gas7				Sugp2
		Asph				Zfp772
		Ccl27a				Gnal
		Rpl7a				Thoc1
		Zbtb16				Dennd1c
		Acp1				Ndufs1
		Trib2				Mrps34
		E030030I06Rik				Qsox1
		Rap2b				Flt3l
		Khsrp				Wfdc2
		Minos1				Slc15a1
		Plekha2				Mansc1
		Sra1				Cep104
		Ceacam2				2010015L04Rik
		Blk				Uros
		Ppia				Pus3
		Fzd5				Hsdl2
		Lhpp				Gm16386
		Rpl23				Vps53
		L1cam				Prps2
		Znrf1				Rab4b
		Katna1				Trim11
		Spock2				Scml4
		Cdnf				Orc3
		Per1				Osm
		Blvrb				Ighmbp2
		Rtn4				Gyg
		Mpdz				Fkbp8
		Mpeg1				Apbb2
		Cited2				Chpf
		Ccdc34				Them6
		Cotl1				Rnf19b
		Rpl36a				Gm16845
		Tpm1				C920006O11Rik
		Jun				Vamp7
		Jup				Arl2
		Zc3h12c				Ndufa10
		A630033H20Rik				Esr2
		Gem				Zfp68
		Lama5				Phactr1
		Klf5				Ssh2
		Cd9				Tor4a
		Runx1				Dhx34
		Runx1t1				H2-Q4
		B3gnt5				Fam134c
		Acbd5				Dok2
		Egln3				Klhl7
		N4bp2l1				Rcc1
		Gpx1				F420014N23Rik
		Grb2				Nipsnap1
		Chchd2				Tspan32
		Zfp513				Tnks1bp1
		Prr7				Lap3
		Mreg				Tnfaip8l2
		Tspan2				Ncbp2
		Cxcl10				Rchy1
		Rpl14				Shq1
		Irgq				Mctp1
		Rbm8a				Dtd2
		Tmem87a				Glyctk
		Hmces				Slc20a1
		Galnt18				Nol9
		Xist				Mdc1
		Taf7				Krt81
		Hspa8				Lrrc75b
		7530416G11Rik				Mov10
		Gm5766				Ndufaf4
		Srsf2				Tbc1d9b
		D330041H03Rik				Tmem234
		Sag				Pi4kb
		Sap18				Mfsd11
		S100a10				Pycr2
		S100a13				Copz1
		Laptm4a				Gimap6
		Angpt2				Atp1b2
		Adssl1				Cyp2f2
		Nat9				Vhl
		1810037I17Rik				Btbd1
		Prrg2				Zfp955b
		Slc25a38				Sf3a3
		Gstt3				Cd96
		Apof				Rasal3
		Rbbp8				Arhgef10l
		Slc28a2				Mns1
		Iqgap1				Smim8
		Uchl3				Vwa7
		Med12l				Ctsw
		Rlf				Mc5r
		Ppib				2810006K23Rik
		Polr2c				Lipe
		Exoc6b				Rgs19
		Tmem158				Il9r
		Fzd4				Gzf1
		Tcf19				Lta
		Sh3glb1				Usp21
		Ssr4				Tirap
		Gm805				4933404K08Rik
		Pcbp4				A330069E16Rik
		Prickle3				Eif2b2
		Sh3bp4				Mir6385
		Cd300ld				Fam78b
		Nudc				Icmt
		Ier2				Hrh2
		Antxr2				Tigd2
		Lancl2				Ranbp1
		Cst3				Atmin
		Samsn1				Zmpste24
		Bag6				Phf13
		Emr1				Slx4ip
		Rgs16				Serpinc1
		Birc5				Zfp426
		Capg				Ctsd
		Xrcc5				1810011H11Rik
		Ywhae				Kcna3
		Trak1				Dhx30
		Ikzf5				Fam175b
		Grk1				Kxd1
		Ly6c1				Abr
		Ebi3				Rnf135
		Gna12				Npas2
		Fosl1				Akr7a5
		Xbp1				Tbc1d10c
		Ctsz				Srgap3
		Foxj3				Top3b
		Snai2				Lrrfip2
		Vat1				Drg2
		Prg4				Iars2
		Abt1				Rcbtb2
		Siva1				Slc38a1
		Agpat5				Ppif
		Morc2a				Ttc23
		Slc35a2				4931406B18Rik
		Tub				Rbms2
		Btbd3				Zfp369
		Cxcl12				Rwdd4a
		Sytl4				Sord
		Cd63				Il2rg
		Timm17a				Ldhb
		Ifitm2				Hk2
		Atp6v1e1				Tia1
		Atpif1				Lrig1
		Slc7a1				Gimap1
		Cst10				Il7r
		Ndufa6				Cep57l1
		Sdhaf1				Mn1
		Cwc25				Nagpa
		Eepd1				Tmem68
		Gm10653				Slc35e3
		Tgfbr1				Gm6213
		Ahnak				Kalrn
		Tspan8				Mga
		Klf6				Pik3ap1
		Creg1				B430212C06Rik
		Gfpt1				Ypel2
		Ran				Ltb4r1
		Abcb10				Fam76b
		Kif3c				Cmtm6
		H2-DMa				BC021614
		Rheb				Shisa5
		P4hb				Bcl2
		Prdx1				Mtmr12
		Pak1				Tubd1
		Ass1				Zfp942
		Zfhx3				Atp9b
		Atf3				Ccdc122
		Eif1ax				Opa1
		Tmem120a				Psmc6
		Camk1				Pygl
		Atp5g3				Lgalsl
		Nmt2				St6galnac3
		Amdhd2				Acyp1
		Copb2				Evl
		Gne				Avl9
		Zfp82				Hmha1
		Egfr				Fam171b
		Fkbp7				Angptl7
		Foxs1				Neurl3
		Emp1				Pip4k2a
		Atp5sl				9530091C08Rik
		9430020K01Rik				Cep164
		Cdc25b				Nfkbid
		Gpr65				Lmo4
		6430710C18Rik				Fam173a
		Nr4a1				Calca
		Twf1				Men1
		Tceb1				Hormad2
		Mier3				Synj1
		Epn2				Dok1
		Rxra				Arhgap30
		Chmp3				4732471J01Rik
		Nudt7				Zcwpw1
		Maml3				Egr2
		Snx16				Pfkfb2
		Brpf1				Chuk
		Angptl1				Aar2
		Trib3				Nedd4l
		Slc31a1				H2-T3
		Ccdc126				Fam124b
		Ngfrap1				BC017158
		Yipf3				Thsd7b
		Aplp2				3200001D21Rik
		Ech1				Gucd1
		Supt4a				Pdcd11
		Lgmn				Vmn2r-ps129
		Pros1				Dkkl1
		Bcat2				Qpct
		Tsr2				Mir7655
		Nipsnap3b				Col1a1
		Fam107b				Zfp748
		Rsrp1				Ikbkb
		Ndel1				Zfp536
		Cope				Slc18a2
		Igsf6				Nudt15
		Tead2				Sorl1
		Btbd10				Zfp553
		Spg7				Mapkapk3
		Wiz				Fez1
		Tsr3				Cd200r1
		Pik3c2b				E130102H24Rik
		Hck				1110046J04Rik
		Slc25a30				1700012D14Rik
		Filip1l				Cyp4f13
		Rtn3				Kif15
		Vcl				Fgf11
		Vdr				Btg2
		Spag9				Pank3
		Zc3h12d				Rbm25
		Mmp2				Ppox
		Ctbp2				Ppp3cc
		Myh9				Inpp5k
		Ier5l				Hs1bp3
		Tmem206				Lpin2
		Uck2				2510002D24Rik
		Pik3ca				Ptrhd1
		Muc13				Clec2i
		Trib1				Dgcr2
		Ift20				Hscb
		Arl5b				Smpd5
		Cpt1a				Hcst
		Cnbp				Ggt5
		Klhdc8b				Plp1
		Rpp30				Pde3b
		Bak1				Idua
		Dhrs1				Degs2
		6330407A03Rik				Cox11
		0610038B21Rik				Gpatch11
		Hells				Herc4
		Hes1				Cyb561d1
		2700069I18Rik				Hist2h4
		Akr1a1
		Ipo11
		Cox6b2
		Csrp1
		Itm2b
		Ilf2
		Sfr1
		Cdk2ap2
		Tpt1
		Hivep1
		Rps25
		Esam
		E430018J23Rik
		Endod1
		H6pd
		Ints6
		Clta
		Elp6
		Slc7a6os
		Top2a
		Aimp1
		Hist1h2bc
		Hjurp
		Gm5148
		Rec8
		Acvrl1
		Dnajc9
		Nckap1
		Serpina3f
		Ceacam1
		Anxa5
		Atp6v0e
		Rps27l
		Efna5
		Gm15800
		Ccsap
		Nrn1
		Osr1
		Akap12
		Gm5434
		Jag1
		Ly75
		Irf6
		Sema3a
		Ipmk
		2700099C18Rik
		Tef
		Gatad1
		Ddx23
		Bcl6
		Eed
		Tmed10
		Rhoq
		Nmrk1
		C030034L19Rik
		Ston2
		Dennd4a
		Hmgb1
		Fam120a
		Cep192
		Pgp
		Tes
		Eif2d
		Abca5
		Sat1
		Ube2j1
		Gm10865
		D10Jhu81e
		Casp7
		Bambi
		Tulp4
		Il6
		Zmynd15
		Fth1
		1190002F15Rik
		Rpl18
		Hist2h3b
		Anapc11
		Ufc1
		Fosb
		Fosl2
		Uqcr11
		Kcnk5
		B9d2
		Cdc123
		Gltscr2
		Mef2d
		Ehd4
		Scyl3
		Prkx
		Dnajb1
		Clasp2
		Ywhaz
		Itpkb
		Pgam1
		Gpr116
		Csf1r
		D16Ertd472e
		Dusp16
		Rhbdf1
		Arl8a
		Mir7240
		Zfand5
		Fundc2
		Zbtb37
		Tprn
		Htr2a
		Mid1ip1
		Dctpp1
		Nap1l1
		Hist1h1c
		Hist1h1e
		Efr3b
		Polr2g
		Cox6a1
		Tmbim1
		Pgrmc1
		Plrg1
		Akap13
		Sod1
		AI593442
		F2rl1
		Cbx6
		Tmem43
		Snx13
		Fes
		Mettl24
		C1qbp
		Rtca
		Cox20
		Fam162a
		Ppp3ca
		Ppt1
		Prss23
		Dnaja4
		Dmxl2
		Maob
		Sft2d2
		Bcam
		Fam71a
		Clec4e
		Ube2l6
		Vill
		Syne4
		Ecm1
		Setdb1
		Gapdh
		St8sia3
		Sik1
		Psenen
		Mlkl
		Agfg2

## Sheet: Z_score_for_Fig. 3a
Genes positively regulated by GATA-3								Genes negatively regulated by GATA-3
Gene name	Cbfb+/f PLZF-Cre1	Cbfb+/f PLZF-Cre2	Cbfb+/f PLZF-Cre3	Cbfbf/f PLZF-Cre1	Cbfbf/f PLZF-Cre2	Cbfbf/f PLZF-Cre3		Gene name	Cbfb+/f PLZF-Cre1	Cbfb+/f PLZF-Cre2	Cbfb+/f PLZF-Cre3	Cbfbf/f PLZF-Cre1	Cbfbf/f PLZF-Cre2	Cbfbf/f PLZF-Cre3
Il5	1.73657	1.86636	1.85194	2.38892	2.32873	2.16206		Gpr171	1.32938	1.21234	1.31745	0.675903	0.638478	0.643926
Il2ra	1.11815	1.17854	1.21465	1.22732	1.32978	1.30169		Bcl2	1.19529	1.13147	1.13508	0.505625	0.659121	0.835267
Batf	1.17154	1.17936	1.08849	1.25226	1.37909	1.35642		Thy1	1.14253	1.10835	1.20159	0.790642	0.896182	0.95189
Birc3	1.04431	1.0782	1.1674	1.37447	1.31942	1.28384		Litaf	1.0956	1.19632	1.11044	1.01349	0.949206	0.827401
Phlda1	0.951853	1.03136	1.12009	1.22604	1.42451	1.44681		Rab37	1.11639	1.03457	1.04505	0.785602	0.945445	0.742814
Atf3	0.978613	0.90433	1.03259	1.90749	1.80543	1.72409		Ablim1	0.927891	0.935237	0.978993	0.806557	0.81005	0.804683
Il4	0.635177	0.724066	0.686641	1.14608	1.10389	1.18735		Cd96	1.01432	0.835895	0.914642	0.302507	0.646813	0.455571
Akr1c12	0.789877	0.193728	0.543142	1.5622	1.36303	1.62894		Podnl1	0.972513	0.762718	0.96615	0.1493	0.644906	0.357042
Fam46a	0.123788	0.421361	0.31388	0.543745	0.661475	0.704501		Igsf5	0.946406	0.783124	0.958651	-0.53485	-1.17365	-0.252185
Tph1	-0.431286	0.489036	0.0995504	0.771	0.9046	0.971917		Lta	0.926303	0.830296	0.786213	0.616924	0.559897	0.538872
Top2a	-0.111843	-0.041591	-0.217245	0.256149	0.0583638	0.194267		Evl	0.816829	0.723287	0.795466	0.463222	0.155613	0.19268
Il6	-0.493709	-0.550306	-0.0739754	0.430035	0.415569	0.288003		Rnf166	0.781842	0.795535	0.736343	0.430473	0.466577	0.619959
Cd300a	-0.440958	-0.351922	-0.3585	-0.199046	-0.0311053	-0.195441		Degs2	0.438763	0.375122	0.436164	0.0118573	-0.212139	-0.00487058
Ifng	-0.831307	0.237914	-0.600515	0.741472	0.455289	0.322052		Rnf19b	0.389684	0.357001	0.491865	-0.162339	0.202465	0.221749
Egln3	-0.508306	-1.03132	-0.869086	0.0837479	-0.0202868	-0.0880692		Zfp652	0.334173	0.31993	0.321115	-0.111379	0.0951233	-0.0124366
Dusp16	-0.75094	-1.07392	-0.68017	-0.378998	-0.548897	-0.43369		Tesc	0.214057	0.23029	0.281209	-0.166985	-0.0460521	0.0980967
Prss23	-0.887496	-0.911146	-1.34529	0.0317715	0.0921454	-0.266399		Ggt5	0.0445224	0.00554913	-0.0875713	-2.71824	-3.08532	-0.970244
Lama5	-2.69269	-2.45114	-1.65598	-0.299385	-0.401397	-0.206781		Lpin2	-0.237056	-0.312721	-0.272416	-0.509335	-0.605783	-0.539973
