# Supplementary material for: Runx/Cbfβ complexes protect group 2 innate lymphoid cells from exhausted-like hyporesponsiveness during allergic airway inflammation
Source: Nat Commun. 2019 Jan 25;10:447. doi: 10.1038/s41467-019-08365-0 (PMC6347616; doi:10.1038/s41467-019-08365-0)
Supplement: Supplementary file 4 — Supplementary Data 2 [file 41467_2019_8365_MOESM4_ESM.xlsx]

## Sheet: z_score_for_Fig. 4e
Supplementary Data 2. List of genes regulated by Cbfb in ILC2s activated with IL-33.
Transcription factors								Cytokine/cytokine receptor								Chemokine/chemokine receptor								Exhaustion marker
Gene name	Cbfb+/f PLZF-Cre1	Cbfb+/f PLZF-Cre2	Cbfb+/f PLZF-Cre3	Cbfbf/f PLZF-Cre1	Cbfbf/f PLZF-Cre2	Cbfbf/f PLZF-Cre3		Gene name	Cbfb+/f PLZF-Cre1	Cbfb+/f PLZF-Cre2	Cbfb+/f PLZF-Cre3	Cbfbf/f PLZF-Cre1	Cbfbf/f PLZF-Cre2	Cbfbf/f PLZF-Cre3		Gene name	Cbfb+/f PLZF-Cre1	Cbfb+/f PLZF-Cre2	Cbfb+/f PLZF-Cre3	Cbfbf/f PLZF-Cre1	Cbfbf/f PLZF-Cre2	Cbfbf/f PLZF-Cre3		Gene name	Cbfb+/f PLZF-Cre1	Cbfb+/f PLZF-Cre2	Cbfb+/f PLZF-Cre3	Cbfbf/f PLZF-Cre1	Cbfbf/f PLZF-Cre2	Cbfbf/f PLZF-Cre3
Pparg	1.18404	1.20969	1.17815	1.68888	1.67896	1.66847		Il5	3.26556	3.25069	3.19301	2.81689	2.74113	2.739		Cxcr6	2.28208	2.32612	2.32837	1.82271	1.90675	1.87551		Il10	0.0803623	-0.0760148	-0.0271015	1.29419	1.36709	1.29465
Runx3	0.473689	0.463081	0.339791	0.610716	0.607498	0.64584		Il9	3.15719	3.07846	2.64581	2.75702	2.72028	2.58064		Cxcl2	1.01798	1.03307	1.08569	0.242944	0.216864	0.242423		Tigit	0.702025	0.554554	0.490057	1.02812	1.07425	1.02594
Tox2	-0.0053256	-0.130491	0.266803	0.55454	0.648464	0.672324		Il13	2.5788	2.53941	2.7446	2.06816	1.99275	2.0915		Ccr1	0.827823	0.849534	0.77531	0.300185	0.35931	0.38849		Klrg1	1.26922	1.34069	1.42136	1.94043	1.91306	1.9386
Gfi1	-0.032229	-0.0213399	0.0770182	0.304569	0.308625	0.30896		Csf2	2.5221	2.61108	2.61824	1.81248	1.76155	1.77837		Cxcl3	2.11324	2.05065	2.19695	1.85963	1.84917	1.71592		Tnfrsf18	1.33245	1.47895	1.44806	1.77297	1.84275	1.7488
Nfil3	-0.0650436	-0.128133	0.0850028	0.403506	0.559565	0.515875		Lta	1.73851	1.83883	1.62065	0.685018	0.693351	0.768751		Ccl1	0.770131	0.829234	0.391324	-0.977453	-1.26261	-0.473729		Prdm1	0.0760518	0.0188522	0.0151101	0.269075	0.259377	0.325814
Runx1	-0.312942	-0.255511	-0.496785	0.0950738	0.0782636	0.0828373		Areg	1.41894	1.44096	1.75601	1.1458	1.14992	1.20005		Cxcl5	0.348251	0.291651	0.385893	0.0220168	-0.119806	-0.112475		Ctla4	-0.812218	-1.22659	-1.2522	0.270373	0.398176	-0.103841
Irf8	-0.52295	-0.389963	-0.184153	0.353579	0.35987	0.405936		Il6	0.693407	0.720989	0.550145	-0.130926	-0.41615	-0.373428		Ccr2	1.32694	1.43573	1.25567	1.40616	1.38038	1.38964		Lag3	-1.64362	-1.98337	-1.64157	0.0658142	-0.01715	0.215
Id2	2.94454	2.91319	2.53129	2.36523	2.29749	2.30341		Tnf	0.341301	0.405036	0.102995	-0.199432	-0.251256	-0.187975		Ccr8	0.805264	0.888478	0.655724	1.57406	1.62024	1.54505		Pdcd1	0.846916	0.945453	0.826146	0.910815	0.907353	0.774012
Gata3	2.16149	2.13345	1.79639	1.89363	1.88043	1.85387		Il7r	1.36183	1.4048	1.1678	1.03725	0.989356	1.02496										Cd69	1.20397	1.29729	1.17875	1.18129	1.0922	1.12286
Ets1	1.0826	1.16754	0.610938	0.983717	1.01982	0.976641		Nmur1	1.24234	1.28797	1.33203	-1.01242	-0.852616	-1.32877										Cd44	1.34159	1.33445	0.981034	0.949008	0.869366	0.808301
Id3	0.669402	0.609565	0.839201	0.840587	0.817122	0.794164		Il27ra	0.943244	0.953606	1.06049	0.759413	0.75613	0.696557										Icos	1.56034	1.57469	1.4565	1.0549	1.01526	0.92637
Tox	0.758228	0.744609	0.27737	0.790176	0.743807	0.692116		Il4ra	0.877601	0.790521	0.941223	0.589785	0.643166	0.595504
Rora	0.618301	0.533006	0.182218	0.415086	0.321517	0.412506		Il12rb1	0.713185	0.651966	0.85371	0.439934	0.433469	0.371303
Rara	0.0257119	0.0266989	0.410818	0.00982587	0.0202298	0.131198		Il9r	0.233395	0.204408	0.42754	-0.0829296	-0.0322355	-0.0209991
Bcl11b	0.238006	0.20676	-0.172016	0.191044	0.090574	0.154357		Vipr2	-0.172024	-0.23604	-0.0856509	-0.499216	-0.560547	-0.425038
Runx2	0.24129	0.0569621	-0.0693583	-0.0499913	-0.142288	-0.00943981		Il10	0.0803623	-0.0760148	-0.0271015	1.29419	1.36709	1.29465
								Il4	1.14697	1.23119	1.25849	1.44533	1.57846	1.41249
								Bmp7	-0.114738	-0.18945	0.0215338	0.216871	0.292646	0.257191
								Il1rl1	1.46609	1.45639	1.44898	1.73475	1.73295	1.73089
								Il2ra	2.05057	2.04002	1.87997	2.04168	2.02806	2.03647
								Il10ra	0.719208	0.768746	0.815785	0.819637	0.826532	0.834502
								Il10rb	0.696643	0.684014	0.782073	0.761475	0.761765	0.806922
								Ifngr1	0.71588	0.767557	0.691858	0.721097	0.688955	0.58453
								Ifngr2	0.790409	0.782466	0.670726	0.957814	0.980745	0.987933

## Sheet: DEG (p, FDR<0.05)
Up_in_Cbfbf/f PLZF-Cre	Down_in_Cbfbf/f PLZF-Cre	DEG_with_Cbfb_bindings_specific_to_IL-2/IL-7/IL-33_stim (Fig.5e)	Down-regulated_genes_with_Cbfb_ and H3K27ac peaks (Fig. 6b)	Exhaustion_marker_gene_locus_with_H3K27me3_in_Fig. 4e
0610011F06Rik	1110008P14Rik	2010204K13Rik	1110008P14Rik	Il10
1110002J07Rik	1110028F11Rik	2510039O18Rik	1700029I15Rik	Ctla4
1110032F04Rik	1500002F19Rik	3300005D01Rik	1700030J22Rik	Prdm1
1190002N15Rik	1700022N22Rik	4933405E24Rik	1810037I17Rik
1500009L16Rik	1700029I15Rik	5031434O11Rik	2010204K13Rik
1500012K07Rik	1700030J22Rik	A430093F15Rik	2510039O18Rik
1700034H15Rik	1700097N02Rik	Abca1	4930412O13Rik
1700040L02Rik	1700113H08Rik	Abhd17b	4930486L24Rik
1700061I17Rik	1810037I17Rik	Abr	4930503L19Rik
1700082M22Rik	2010016I18Rik	Acot12	4932438H23Rik
1810012K16Rik	2010204K13Rik	Acvr1b	9330132A10Rik
1810041H14Rik	2210408F21Rik	Acvr1c	9430076C15Rik
2010001A14Rik	2310010J17Rik	Adam19	9930012K11Rik
2010107G12Rik	2510039O18Rik	Adamts20	A430093F15Rik
2310001H17Rik	2810001G20Rik	Adap1	A430105I19Rik
2310026L22Rik	4930403O15Rik	Add3	A630033H20Rik
2500004C02Rik	4930412O13Rik	Adgrg7	AA467197
2610035D17Rik	4930486L24Rik	Adora1	Abca1
2610306M01Rik	4930503L19Rik	Adora3	Abca2
2810468N07Rik	4930509E16Rik	Adsl	Abca7
3110043O21Rik	4932438H23Rik	Ahr	Abcb1b
3110070M22Rik	4933405E24Rik	Aig1	Abcb9
3300005D01Rik	4933424M12Rik	Akap12	Abhd15
4833420G17Rik	5031425F14Rik	Angptl2	Abhd17b
4921507P07Rik	5031434O11Rik	Ankrd55	Abhd17c
4930431P03Rik	5830432E09Rik	Anpep	Abhd8
4930438A08Rik	6430550D23Rik	Anxa1	Abi3
4930453N24Rik	9030619P08Rik	Anxa11	Abr
4930507D05Rik	9330111N05Rik	Ap3m2	Acap1
4931406C07Rik	9330132A10Rik	Aph1b	Actn2
4931428F04Rik	9330136K24Rik	Apobec1	Acvr1b
5031414D18Rik	9430041J12Rik	Arap2	Acvrl1
5730559C18Rik	9430076C15Rik	Arhgap10	Acyp1
9030617O03Rik	9530036M11Rik	Arhgap26	Adam15
9130230N09Rik	9930012K11Rik	Arhgap27	Adam8
9230110C19Rik	A330009N23Rik	Arid3b	Adamts20
9230116N13Rik	A330023F24Rik	Arid5a	Adamtsl4
9430020K01Rik	A430093F15Rik	Arl14ep	Adamtsl5
9530080O11Rik	A430105I19Rik	Arl4a	Adcy7
9630028H03Rik	A630033H20Rik	Arnt2	Add3
A230050P20Rik	A930011G23Rik	Asap3	Adgre5
A230065H16Rik	AA467197	Asb2	Adgrg1
A430072P03Rik	Abat	Asph	Adgrg3
A630023P12Rik	Abca1	Atp10b	Adora2a
A630091E08Rik	Abca2	Atp2b4	Adora2b
A930001C03Rik	Abca7	Atp6v1g3	Adora3
A930017K11Rik	Abca8b	Atp8b4	Agl
Abca3	Abcb1b	Atxn7l1	Ahr
Abcd3	Abcb9	Auh	Ahrr
Abcg3	Abhd15	Auts2	AI467606
Abhd4	Abhd17b	B3galnt1	AI504432
Abhd6	Abhd17c	B3galt2	Aim2
Acaa1b	Abhd3	B4galt5	Akt1
Acadvl	Abhd8	Bace2	Aldh1a3
Acer2	Abi3	Bach1	Aldh3a1
Acer3	Abr	Bach2	Aldh3a2
Acod1	Acap1	Batf	Aldoa
Acot12	Acpp	Bcl2l11	Alg14
Acot2	Actn2	Bcl2l15	Alkbh4
Acox1	Acvr1b	Bco2	Alox5ap
Acss2	Acvrl1	Bhlhe40	Alox8
Actrt3	Acyp1	Brinp3	Alpk2
Acvr1c	Adam12	Cacna1a	Amdhd1
Acy3	Adam15	Cald1	Amdhd2
Ada	Adam32	Capg	Amph
Adam19	Adam8	Capn2	Angptl2
Adam33	Adamts20	Car8	Angptl6
Adap1	Adamtsl4	Ccdc184	Ankrd13a
Adarb1	Adamtsl5	Ccdc50	Ankrd37
Adat1	Adcy7	Cck	Ankrd40
Adcy5	Add3	Ccl24	Ankrd50
Adgra3	Adgre5	Ccr4	Ankrd6
Adgrd1	Adgrg1	Ccr5	Anpep
Adgre1	Adgrg3	Cd226	Anxa1
Adgrf3	Adgrg5	Cd6	Anxa2
Adgrg6	Adora2a	Cdc42bpa	Anxa6
Adgrg7	Adora2b	Cdc7	Ap2s1
Adgrl2	Adora3	Cdkl4	Ap3m2
Adk	Adra2a	Cdkn2d	Ap4b1
Adm	Agl	Celf4	Apbb1ip
Adora1	Ahr	Cemip	Apbb2
Adprm	Ahrr	Cep104	Aph1b
Adrb2	AI467606	Cep250	Apol9a
Adsl	AI504432	Chst2	Apol9b
Adss	AI593442	Cited2	Arap1
Adssl1	AI847159	Cks2	Arap3
Afap1l1	Aim2	Clec2d	Areg
Aff3	Akr1b8	Clec2l	Arfgap3
Afg3l2	Akt1	Clint1	Arhgap27
Agap1	Aldh1a3	Cnot6l	Arhgef10l
Agpat4	Aldh3a1	Cntnap1	Arid3b
Agpat5	Aldh3a2	Cobll1	Arl14ep
Aif1l	Aldoa	Col3a1	Arl4c
Aifm1	Aldoart1	Col4a1	Arl6
Aig1	Alg14	Coq10b	Arl8a
Airn	Alkbh4	Cpa2	Armc7
Ak7	Alox5ap	Cpeb1	Arnt2
Akap12	Alox8	Crem	Arrb1
Akap2	Alpk2	Crmp1	Arrb2
Aknaos	Amdhd1	Crnde	Art4
Akr1c12	Amdhd2	Csf2rb	Asb1
Akr1c13	Amot	Csf2rb2	Asb2
Akr1c18	Amph	Csgalnact1	Asb6
Akr1c19	Angptl2	Csn1s1	Atg7
Alcam	Angptl6	Csn2	Atn1
Aldh1a2	Ank1	Ctla4	Atp10a
Aldh3b2	Ankrd13a	Ctsl	Atp13a2
Alox15	Ankrd37	Cxcl5	Atp2a3
Alpl	Ankrd40	Cyb5a	Atp8b4
Als2	Ankrd50	Cyp11a1	Avpi1
Als2cl	Ankrd6	Cystm1	Axdnd1
Amer2	Anpep	Cyth1	Axl
Amica1	Anxa1	D930028M14Rik	B3galnt1
Angpt1	Anxa2	Dap	B3galt2
Angptl4	Anxa6	Dcaf15	B3galt5
Ank2	Ap2s1	Dclk2	B4galnt1
Ankrd55	Ap3m2	Ddc	B4galt5
Anks6	Ap4b1	Dennd1b	Bad
Ano3	Apbb1ip	Dhcr24	Bag3
Anxa11	Apbb2	Dhx40	Bcl2l15
Anxa4	Aph1b	Diaph1	Bicd2
Aoc1	Apol8	Dip2a	Bin1
Ap3b1	Apol9a	Dnmbp	Bivm
Apex1	Apol9b	Dock10	Blcap
Api5	Arap1	Dock5	Bnip3
Aplp2	Arap3	Dok6	Brinp3
Apobec1	Areg	Dusp16	Btg1
Appl1	Arfgap3	Edem1	Btla
Aqp11	Arhgap27	Eef1akmt1	Bzrap1
Aqp9	Arhgap6	Eepd1	C1galt1c1
Ar	Arhgef10l	Egln3	C5ar1
Arap2	Arhgef18	Ehbp1l1	C5ar2
Arg1	Arid3b	Ehf	C77080
Arhgap10	Arl11	Eif4g2	Cacna1b
Arhgap12	Arl14ep	Elac1	Cacnb1
Arhgap20	Arl4c	Elk4	Calca
Arhgap26	Arl6	Enah	Cald1
Arhgap32	Arl8a	Eno2	Cap2
Arhgap36	Armc7	Epas1	Capg
Arhgap42	Armcx2	Epb41l2	Capn2
Arhgap5	Armcx4	Epha2	Capns1
Arhgap8	Arnt2	Ern1	Capzb
Arhgef10	Arrb1	Esx1	Car7
Arhgef12	Arrb2	Esyt1	Car8
Arid3a	Art2a-ps	Esyt2	Card19
Arid3c	Art4	Ets2	Casp9
Arid5a	Asb1	Ezh2	Cc2d1a
Arl4a	Asb17	Fabp5	Ccdc12
Arsb	Asb2	Fam117a	Ccdc125
Arsi	Asb6	Fam135a	Ccdc180
Art3	Asic1	Fam151b	Ccdc184
Asap3	Atg7	Fam185a	Ccdc30
Asph	Atn1	Fam25c	Ccdc53
Asxl1	Atp10a	Fam46a	Ccdc63
Atad5	Atp13a2	Fam83g	Ccdc80
Atcayos	Atp1a3	Farp1	Ccdc90b
Atp10b	Atp2a3	Fas	Cck
Atp11b	Atp8b4	Fbxl13	Ccl1
Atp11c	Avil	Fbxo15	Ccl17
Atp12a	Avpi1	Fcho2	Ccl22
Atp1b1	Axdnd1	Fer	Ccl5
Atp2b4	Axl	Fgd3	Ccnd3
Atp4a	B3galnt1	Fignl1	Ccr1
Atp6v1g3	B3galt2	Fos	Cd200r1
Atp7b	B3galt5	Fosl2	Cd200r3
Atp8a1	B4galnt1	Foxd2	Cd200r4
Atxn7l1	B4galt5	Foxk1	Cd226
Auh	Bad	Foxn3	Cd274
Auts2	Bag3	Foxp1	Cd28
B230208H11Rik	Bbip1	Frmd4a	Cd44
B3gnt2	BC043934	Frmd5	Cd52
B3gnt5	BC147527	Frmd6	Cd70
B4galt6	Bcl2a1a	Frzb	Cd82
B830012L14Rik	Bcl2a1b	Fxyd5	Cd84
B9d1	Bcl2a1c	Fyb	Cd93
Bace2	Bcl2a1d	Gadd45g	Cd96
Bach1	Bcl2l15	Galnt18	Cdc42bpa
Bach2	Bicd2	Gbe1	Cdc42ep2
Batf	Bin1	Gbp4	Cdc42ep3
Bbs4	Bivm	Gbp8	Cdh10
BC051537	Blcap	Gch1	Cdh23
BC064078	Bnip3	Gcnt1	Cdk5
Bcas1	Brinp1	Gdf15	Cdkl2
Bcl11a	Brinp3	Ggta1	Cdkn2c
Bcl2l11	Btc	Glis1	Cdon
Bco2	Btg1	Glrx	Cdr2
Bdkrb1	Btla	Glud1	Cep104
Bend7	Bves	Gm10125	Cep250
Bex1	Bzrap1	Gm10384	Cerk
Bhlhe40	C030005K06Rik	Gm14005	Cfap36
Bhlhe41	C030034L19Rik	Gm20125	Cfap45
Bid	C1galt1c1	Gm5535	Cfap53
Bik	C1qtnf6	Gm8817	Chst11
Blnk	C5ar1	Gng12	Cib1
Bmp4	C5ar2	Gpatch2	Cisd3
Bmp7	C77080	Gpr18	Cklf
Bmp8a	Cacna1b	Gpr183	Cldn12
Bmpr2	Cacnb1	Gpr55	Clec2d
Bmyc	Calca	Gramd1b	Clint1
Bok	Cald1	Grap	Clip2
Braf	Cap2	Grap2	Cmtm3
Brca2	Capg	Grb7	Cnn2
Brdt	Capn2	Grhl3	Cnnm2
Bsn	Capns1	Grik2	Cnrip1
Btnl4	Capzb	Gsn	Cobll1
Btnl5-ps	Car13	Gzma	Col18a1
Btnl6	Car7	H1foo	Coq10b
Bub1b	Car8	H2afj	Coro2b
C130050O18Rik	Card19	H6pd	Cox4i2
C1qbp	Casp9	Haao	Cox7a1
C3	Cav2	Hadh	Cox7a2
C530050E15Rik	Cbr3	Hc	Cpeb3
C630043F03Rik	Cc2d1a	Hgfac	Cped1
C77370	Ccdc12	Hif1a	Cpne2
C8a	Ccdc125	Hipk2	Crem
Cacna1a	Ccdc180	Hist1h2bc	Crip1
Cacna1c	Ccdc184	Hivep2	Cript
Cacna1s	Ccdc24	Hpcal1	Crlf2
Cacnb4	Ccdc30	Hspa2	Crmp1
Cadm4	Ccdc53	Htra3	Crnde
Calcb	Ccdc63	Ica1l	Crtc3
Camk2a	Ccdc73	Icosl	Cry1
Capn5	Ccdc80	Id2	Cryaa
Car2	Ccdc90b	Ier5	Csf2
Car5b	Cck	Ifngr2	Csf2rb
Card6	Ccl1	Igf2r	Csf2rb2
Casc4	Ccl12	Igfbp7	Csgalnact1
Casp2	Ccl17	Igsf5	Cst7
Casp3	Ccl22	Igsf8	Cstad
Casp6	Ccl3	Il10	Ctbp1
Cass4	Ccl4	Il13	Ctla2a
Catsperd	Ccl5	Il13ra1	Ctla2b
Cbl	Ccl9	Il17rd	Ctsd
Cbwd1	Ccnd3	Il1rl1	Ctss
Cc2d2a	Ccr1	Il21	Ctxn1
Ccbe1	Ccsap	Il22	Cxcl1
Ccdc112	Cd200r1	Il31	Cxcl2
Ccdc136	Cd200r3	Il33	Cxcl5
Ccdc148	Cd200r4	Il4ra	Cxcr6
Ccdc162	Cd226	Il5	Cyb5a
Ccdc50	Cd274	Il6	Cyhr1
Ccdc67	Cd28	Il6st	Cyp11a1
Ccdc84	Cd3g	Ildr1	Cyp4f16
Ccdc86	Cd44	Insr	Cyth1
Ccdc92	Cd52	Ipmk	Cyth4
Cckbr	Cd63	Iqgap2	D630039A03Rik
Ccl24	Cd70	Irak3	D930028M14Rik
Ccl7	Cd72	Irf4	Daam1
Ccr1l1	Cd82	Irf8	Dact1
Ccr3	Cd84	Irgq	Dact2
Ccr4	Cd93	Itga4	Dagla
Ccr5	Cd96	Itgav	Dap
Ccr6	Cdc42bpa	Itk	Dapp1
Ccr8	Cdc42ep2	Itm2b	Dazl
Cd163	Cdc42ep3	Itm2c	Dcaf15
Cd2	Cdh10	Itpr1	Dclk2
Cd24a	Cdh23	Jade2	Dda1
Cd320	Cdk5	Jak2	Ddit3
Cd34	Cdkl2	Jkamp	Degs1
Cd3e	Cdkn2c	Jph4	Dennd2d
Cd4	Cdkn2d	Kcna3	Dennd5a
Cd48	Cdon	Kcna4	Deptor
Cd5	Cdr2	Kcnmb1	Dgat1
Cd55	Ceacam15	Kcnn3	Dhrs11
Cd6	Cemip	Kdelr3	Dhx40
Cd79b	Cend1	Kif1c	Diaph1
Cd86	Cep104	Klf2	Dip2a
Cd8b1	Cep250	Klhl2	Dnah8
Cd9	Cerk	Klhl24	Dnajb9
Cdc42ep4	Cfap36	Klhl25	Dnajc3
Cdc42ep5	Cfap45	Klhl4	Dnal1
Cdc7	Cfap53	Klrb1b	Dock10
Cdca7	Ch25h	Ksr1	Dock5
Cdcp1	Chmp5	Ky	Dok1
Cdh17	Chst11	Lag3	Dok2
Cdk15	Cib1	Lamtor3	Dok6
Cdkl4	Ciita	Lgmn	Dscaml1
Cdkn1c	Cisd3	Lifr	Dse
Cebpa	Ckb	Lilr4b	Dst
Celf4	Cklf	Lilrb4a	Dtnbp1
Cenpi	Cldn12	Lipm	Dubr
Cercam	Clec2d	Lmna	Dusp16
Cerkl	Clint1	Lonrf1	Dusp23
Cfap206	Clip2	Loxl2	Dusp3
Cggbp1	Cmtm3	Lpar6	Dusp5
Cgnl1	Cnn2	Lpin2	Dynlrb1
Chchd10	Cnnm2	Lrmp	Dzip1
Chil1	Cnrip1	Lrp1	Eaf1
Chrdl2	Cntn1	Lrp12	Ebpl
Chrnb1	Cobll1	Lrrc25	Ecm1
Chst1	Col18a1	Lrrc32	Edem1
Chst13	Col5a1	Lrrn3	Edf1
Chst15	Colec12	Lta	Eef1akmt1
Chst2	Coq10b	Ly6a	Efhd2
Chtf8	Coro2b	Ly6c1	Ehbp1l1
Ciapin1	Cox4i2	Ly75	Eif4g2
Cited2	Cox7a1	Lztfl1	Elac1
Cks2	Cox7a2	Maf	Emilin2
Clcn5	Cpeb1	Man1a	Emp2
Clec2g	Cpeb3	Man1c1	Emp3
Clec2l	Cped1	Map2k1	Enah
Clic4	Cpne2	Map6	Epb41l2
Cln3	Cr2	Mapre2	Epdr1
Cln8	Crem	Mbd2	Ereg
Clpx	Crip1	Mbp	Erich2
Clstn3	Cript	Me3	Ern1
Cmah	Crispld2	Med13	Ero1l
Cmpk2	Crlf2	Med4	Esd
Cmtm6	Crmp1	Mef2c	Esyt1
Cmtm8	Crnde	Megf11	Esyt2
Cnot6l	Crtc3	Mei4	Ets2
Cntnap1	Cry1	Mfge8	Evi2a
Col13a1	Cryaa	Mgat4a	Evi5l
Col3a1	Csf2	Mgst3	Exoc3
Col4a1	Csf2rb	Mmp25	Exoc6b
Col4a2	Csf2rb2	Mocos	F2rl2
Cox6a2	Csgalnact1	Mras	Fam117a
Cpa2	Csn1s1	Mrpl1	Fam126a
Cpm	Csn1s2a	Mtmr7	Fam129b
Cpq	Csn1s2b	Mtss1	Fam151b
Crb3	Csn2	Muc13	Fam161a
Crispld1	Cst7	Mycn	Fam174b
Cryba4	Cstad	Myo16	Fam188a
Csad	Ctbp1	Myo1f	Fam189b
Cse1l	Ctla2a	N4bp2l1	Fam195b
Csf3	Ctla2b	Nap1l5	Fam214b
Csrnp1	Ctsd	Nav1	Fam25c
Cst10	Ctss	Ncam2	Fam63a
Ctgf	Ctsw	Ncoa3	Fam64a
Cthrc1	Ctxn1	Ndfip1	Fam71b
Ctla4	Cx3cl1	Ndst3	Fam78a
Ctnna2	Cxcl1	Nedd4	Fam92a
Ctnnal1	Cxcl2	Nek1	Farp1
Ctnnd2	Cxcl3	Neo1	Fas
Ctsc	Cxcl5	Neu3	Fbxl2
Ctsh	Cxcr6	Nfatc2	Fbxo25
Ctsl	Cyb5a	Nfil3	Fbxo28
Ctsz	Cyhr1	Nipal1	Fbxo30
Cttn	Cyp11a1	Nmur1	Fbxo9
Cttnbp2nl	Cyp1b1	Notch2	Fcho2
Cxadr	Cyp4f16	Nufip1	Fes
Cxcl11	Cysrt1	Nxpe4	Fez1
Cxcr1	Cyth1	Oat	Fgd3
Cxcr2	Cyth4	Olfr56	Fhl2
Cyp1a1	D630039A03Rik	Osbpl9	Fhl3
Cyp2s1	D930028M14Rik	Ostf1	Fhod1
Cyp2t4	Daam1	Ostm1	Flna
Cyp51	Dab2	P2ry14	Fmnl1
Cystm1	Dact1	Pabpc2	Fosl2
D8Ertd82e	Dact2	Pacs1	Foxd2
D930048G16Rik	Dagla	Palld	Frmd4a
Dach2	Dap	Pard6b	Frmd4b
Daglb	Dapp1	Pbx3	Fth1
Dars	Dazl	Pcdh17	Ftl1
Dcaf12l1	Dbn1	Pcm1	Furin
Dcbld2	Dcaf15	Pde7b	Fut7
Ddb2	Dclk2	Pdxk	Fxyd5
Ddc	Dda1	Pdzk1ip1	Fyb
Ddias	Ddit3	Phactr2	Fyn
Ddn	Ddx58	Phlda1	G6pdx
Dennd1b	Ddx60	Phldb1	Gabarap
Dennd2a	Degs1	Phldb2	Gadd45g
Dennd2c	Dennd2d	Pik3cd	Galm
Dennd3	Dennd5a	Pik3cg	Galnt1
Dennd5b	Deptor	Pim2	Galnt10
Dgat2	Dgat1	Pink1	Galnt6
Dgkh	Dgki	Pisd	Gap43
Dgkk	Dhrs1	Pithd1	Gatsl3
Dhcr24	Dhrs11	Pitrm1	Gbp4
Dhdh	Dhx40	Pkib	Gbp8
Dhh	Diaph1	Plcb4	Gch1
Dhrs3	Dip2a	Plcd4	Gclc
Dkk1	Dkkl1	Plcg1	Gcnt1
Dkk3	Dnah8	Plcg2	Gcsh
Dll1	Dnajb9	Plcl1	Gdf15
Dmd	Dnajc3	Plekhg3	Gdpd5
Dmpk	Dnal1	Plekhh1	Ggta1
Dmwd	Dock10	Pls1	Glud1
Dnah12	Dock11	Plscr1	Gm10125
Dnase1	Dock5	Pltp	Gm10384
Dnase1l3	Dok1	Plxdc1	Gm10676
Dnase2a	Dok2	Plxna1	Gm10804
Dnmbp	Dok6	Plxnc1	Gm10941
Dnmt3a	Dscaml1	Pmepa1	Gm12221
Dnmt3l-ps1	Dse	Pml	Gm13218
Dnph1	Dst	Pon2	Gm13219
Dock1	Dtnbp1	Pou2f2	Gm14005
Dock9	Dubr	Pparg	Gm14636
Drc1	Dusp16	Ppm1h	Gm23935
Dtd1	Dusp23	Ppp1r16b	Gm4793
Dtl	Dusp3	Ppp1r3b	Gmfb
Dtx4	Dusp5	Prdm1	Gna14
Dusp14	Dynlrb1	Prdx6	Gna15
Dym	Dynlt1f	Prkacb	Gnaz
Dyrk3	Dyx1c1	Prkag2	Gnb4
E130308A19Rik	Dzip1	Prkch	Gng12
E330013P04Rik	Eaf1	Prlr	Gng2
E330020D12Rik	Ebpl	Prr15l	Gns
Eaf2	Ecm1	Pstpip1	Golim4
Echdc1	Edaradd	Ptger4	Gpc1
Eci1	Edem1	Pth	Gpm6b
Edc3	Edf1	Ptk2b	Gpr137
Ednrb	Eef1akmt1	Ptpn12	Gpr171
Eea1	Efemp2	Ptpn22	Gpr183
Eepd1	Efhd2	Ptpn9	Gpr55
Efna5	Ehbp1l1	Ptpre	Gpr68
Efnb1	Ehf	Pts	Gpsm3
Egfl6	Eid2b	Pxdc1	Gramd1b
Egfl7	Eif4e3	Pycard	Gramd4
Egln3	Eif4g2	Rab31	Grap2
Egr1	Elac1	Rab3d	Grhl2
Ehd2	Emilin2	Rab4a	Grk6
Ehhadh	Emp2	Rabgap1l	Gsg2
Eif2s3y	Emp3	Raph1	Gstm1
Eif4enif1	Enah	Rasgrf1	Gstm4
Elf1	Epb41l2	Rassf6	Gstt4
Elk4	Epdr1	Rb1	Gucd1
Elovl2	Ephb4	Rbm20	H2afj
Elovl4	Eps8l1	Rbpj	H2-Q4
Elovl7	Ereg	Rcsd1	H2-Q7
Eml5	Erich2	Reep5	H2-T22
Emp1	Ern1	Rem2	H2-T23
Emx2	Ero1l	Repin1	H6pd
Enam	Esd	Rere	Haao
Eno2	Esyt1	Rfx7	Hao1
Eno3	Esyt2	Rgs18	Havcr2
Enox1	Ets2	Rlbp1	Hcst
Enox2	Etv4	Rnf115	Herc2
Enpp1	Evi2a	Rnf144a	Herc6
Enpp3	Evi5l	Rnf152	Herpud1
Enpp4	Exoc3	Rnf24	Hes1
Enpp5	Exoc6b	Rps6ka2	Hgfac
Entpd2	F2rl2	Rps6ka5	Hhat
Entpd3	F2rl3	Rrbp1	Hif1a
Entpd6	Fam117a	Runx1	Higd1a
Eogt	Fam126a	Runx3	Hint2
Epas1	Fam129b	Rybp	Hipk1
Epb41l3	Fam151b	S1pr1	Hist2h2be
Epb41l5	Fam161a	Samhd1	Hivep2
Epcam	Fam174b	Scly	Hk1
Epha2	Fam188a	Scn11a	Hmgn3
Epha7	Fam188b	Scn7a	Hmox1
Ephx4	Fam189b	Scpep1	Hmox2
Epn2	Fam195b	Selplg	Hnrnpll
Epor	Fam213b	Sema3e	Hpcal1
Erdr1	Fam214b	Sema4a	Hpgds
Erg	Fam25c	Sema4b	Hrc
Esam	Fam63a	Sesn3	Hs3st1
Espn	Fam64a	Sgms1	Htr1b
Esrrb	Fam71b	Sgsm2	Icos
Esx1	Fam78a	Sh2d4a	Icosl
Etfdh	Fam92a	Sh3bgrl3	Id2
Etl4	Farp1	Sh3pxd2b	Ido2
Eva1a	Fas	Shroom3	Ier3
Evi5	Fbxl2	Sik2	Ier5
Eya2	Fbxo25	Sipa1l1	Ifitm1
Ezh2	Fbxo28	Skap1	Igfbp7
F11r	Fbxo30	Slain1	Igsf5
F730043M19Rik	Fbxo9	Slc24a3	Igsf8
F830016B08Rik	Fcho2	Slc25a12	Il12rb1
Faah	Fcrl1	Slc25a24	Il13
Fabp12	Fes	Slc30a2	Il17ra
Fabp4	Fez1	Slc35d2	Il17rd
Fabp5	Fgd3	Slc9a4	Il18r1
Fabp7	Fhl2	Slfn10-ps	Il18rap
Fads1	Fhl3	Slfn2	Il21r
Fads2	Fhod1	Smim3	Il27ra
Fads6	Flna	Smpd5	Il2rg
Fah	Fmn1	Snx18	Il33
Fam102b	Fmnl1	Snx29	Il3ra
Fam117b	Fosl2	Snx30	Il4ra
Fam129c	Foxd2	Spock2	Il5
Fam132a	Foxd2os	Spp1	Il6
Fam135a	Frmd4a	Spry1	Il7r
Fam160a2	Frmd4b	Srgap2	Il9
Fam169b	Fsd1	Srgap3	Il9r
Fam183b	Fth1	Srp19	Ino80c
Fam185a	Ftl1	Ssbp3	Inpp5a
Fam187b	Fuom	Ssfa2	Iqgap2
Fam195a	Furin	St3gal1	Iqsec1
Fam209	Fut7	St3gal6	Irak3
Fam212a	Fxyd2	Stag1	Irgq
Fam234a	Fxyd5	Stat4	Irs2
Fam3c	Fxyd6	Stau2	Isg20
Fam43a	Fyb	Stim2	Itga2
Fam46a	Fyn	Ston2	Itga6
Fam65b	G6pdx	Stx11	Itk
Fam65c	Gab3	Susd6	Itm2c
Fam73a	Gabarap	Sv2b	Jade2
Fam83g	Gadd45g	Svil	Jak2
Fbn2	Gadd45gip1	Swap70	Jkamp
Fbxl13	Galm	Syk	Jund
Fbxo15	Galnt1	Syt16	Kalrn
Fbxo2	Galnt10	Sytl2	Kcna3
Fbxo44	Galnt2	Tango6	Kcna4
Fbxw7	Galnt6	Tbc1d16	Kcnab2
Fcgr3	Gap43	Tbca	Kcnj2
Fcmr	Garem	Tcf7	Kcnmb1
Fer	Gatsl3	Tcf7l2	Kctd11
Fer1l6	Gbp4	Tdrd7	Kctd13
Fezf1	Gbp8	Tep1	Kif5c
Fgf18	Gch1	Tesc	Klf2
Fgf2	Gclc	Tespa1	Klhl2
Fgf2os	Gcnt1	Tex9	Klhl25
Fgf7	Gcsh	Tfcp2l1	Klhl6
Fhl1	Gdf15	Tg	Klk8
Fignl1	Gdpd5	Tgfb3	Kpna4
Fjx1	Ggt1	Tgif1	Krt83
Flnb	Ggta1	Tiam1	Lamtor4
Flrt3	Glud1	Tigit	Large
Fmnl2	Gm10125	Tle1	Lat
Fndc3c1	Gm10248	Tle4	Lat2
Focad	Gm10384	Tlk1	Lbh
Fos	Gm10617	Tm6sf1	Ldhd
Foxk1	Gm10676	Tmem120a	Leprotl1
Foxn3	Gm10804	Tmem173	Lgals1
Foxo1	Gm10941	Tmem219	Lgals7
Foxp1	Gm11212	Tmem220	Lhfpl1
Foxp3	Gm11433	Tmem64	Lhx2
Fras1	Gm11998	Tmem86a	Lilrb4a
Frat2	Gm11999	Tmem9b	Lin7b
Frmd5	Gm12221	Tmsb10	Lipe
Frmd6	Gm12223	Tnfaip3	Lipm
Frzb	Gm12301	Tnfrsf11a	Litaf
Fstl1	Gm12349	Tnfrsf13b	Lmna
Fzd10	Gm12602	Tnfrsf8	Lnpep
Fzd4	Gm12648	Tnfsf10	Lonrf3
Fzd6	Gm12892	Tnrc6b	Lpar6
Fzd7	Gm12961	Tom1l1	Lrig3
Gaa	Gm13031	Tpbg	Lrp12
Gabarapl1	Gm13218	Tpst1	Lrp6
Gad1	Gm13219	Trib1	Lrrc25
Gal	Gm13481	Trib2	Lrrc49
Galnt18	Gm13522	Trim37	Lrrc75b
Gar1	Gm13546	Trps1	Lss
Gart	Gm13561	Ttc7b	Lta
Gas2	Gm13772	Ttll1	Lxn
Gata1	Gm13994	Tuba8	Ly6a
Gatm	Gm14002	Tubb2a	Ly6c1
Gatsl2	Gm14005	Txnl4a	Ly6g5b
Gbe1	Gm14029	Ubac2	Ly96
Gca	Gm14636	Ube2e2	Lyn
Gclm	Gm14718	Ube2e3	Lyrm2
Gdf6	Gm14936	Ubl7	Lyst
Gem	Gm15208	Ugp2	Lyzl4
Gfi1	Gm15232	Unc13a	M1ap
Gfra4	Gm15261	Unc79	Madd
Gigyf1	Gm15326	Ust	Mall
Gimap3	Gm15523	Vav2	Man1a
Gimap4	Gm15660	Vcl	Man1c1
Gimap6	Gm15672	Vipr2	Map2k1
Gimap7	Gm15880	Vps37b	Map3k2
Gipc2	Gm16214	Vrk1	Map3k7
Gja1	Gm16271	Vstm5	Map6
Gk	Gm17399	Wwtr1	Map7d1
Glce	Gm18025	Xxylt1	Mapkapk3
Gldc	Gm19557	Yap1	Marveld1
Glis1	Gm20069	Yipf5	Mast3
Glis3	Gm20125	Ypel2	Mbd2
Glmn	Gm20627	Ypel4	Me2
Glod4	Gm22009	Zap70	Megf11
Glrx	Gm23935	Zc3h12c	Mesdc1
Gm10087	Gm24265	Zfp280b	Metrnl
Gm11201	Gm25818	Zfp318	Mfge8
Gm11346	Gm26614	Zfp36l2	Mgat4a
Gm11646	Gm26660	Zfp395	Mgst3
Gm11653	Gm26708	Zfp397	Mid1ip1
Gm11714	Gm26881	Zfp451	Mkks
Gm11954	Gm26947	Zfp651	Mlf1
Gm12188	Gm28100	Zfp846	Mllt11
Gm12250	Gm28884	Zfyve16	Mllt6
Gm12320	Gm29243	Zpbp2	Mns1
Gm12534	Gm29264		Mocos
Gm12609	Gm29336		Mocs2
Gm12631	Gm3052		Morn4
Gm13387	Gm38393		Mpp2
Gm13496	Gm42418		Mras
Gm14230	Gm43213		Mrpl32
Gm14302	Gm4793		Msantd4
Gm14328	Gm4919		Msn
Gm14403	Gm5530		Msrb1
Gm15133	Gm561		Mxd1
Gm15420	Gm6225		Myeov2
Gm15658	Gm6634		Myl12a
Gm15784	Gm6665		Myl12b
Gm15947	Gm6977		Myo16
Gm15958	Gm8080		Myo1f
Gm15987	Gm8192		Myo6
Gm16046	Gm8817		Myo7a
Gm16102	Gmfb		Myo9b
Gm16157	Gna14		Nagk
Gm16179	Gna15		Naip2
Gm16262	Gnaz		Nav1
Gm17173	Gnb4		Nbeal2
Gm17322	Gng12		Ncf4
Gm17634	Gng2		Ndfip2
Gm17767	Gngt2		Ndst3
Gm18588	Gns		Ndufb3
Gm1966	Golim4		Ndufs5
Gm20712	Gpc1		Ndufv3
Gm21967	Gpm6b		Neo1
Gm2237	Gpr137		Nfatc2
Gm23193	Gpr171		Nfkbid
Gm23209	Gpr174		Nlrp3
Gm23772	Gpr183		Nmrk1
Gm23850	Gpr55		Nmur1
Gm25694	Gpr68		Nos3
Gm26510	Gpsm3		Notch2
Gm26512	Gpx7		Npas2
Gm26625	Gramd1b		Nqo1
Gm26626	Gramd4		Nqo2
Gm26732	Grap2		Nr1d1
Gm26801	Grhl2		Nrip3
Gm26826	Grik2		Nsg1
Gm28118	Grk6		Nucb2
Gm28198	Grp		Nudt2
Gm28706	Gsg2		Nxn
Gm28836	Gstm1		Nxpe4
Gm28874	Gstm4		Obfc1
Gm28933	Gstt4		Olfm1
Gm29114	Gucd1		Olfr750
Gm29395	Gzmf		Oplah
Gm29438	H2afj		Orai2
Gm29642	H2-Q4		Osbpl3
Gm2a	H2-Q7		Osbpl8
Gm3336	H2-T22		Osgin1
Gm4349	H2-T23		Osm
Gm4825	H6pd		Ostf1
Gm4956	Haao		Otop1
Gm5134	Hao1		Otos
Gm5416	Havcr2		P2rx1
Gm5535	Hcst		P2ry1
Gm5898	Hecw2		P2ry10
Gm6086	Herc2		P2ry14
Gm6166	Herc6		P2ry2
Gm6382	Herpud1		P4ha1
Gm7120	Hes1		P4ha2
Gm813	Hgfac		Pabpc2
Gm8369	Hhat		Pacs1
Gm8495	Hif1a		Padi2
Gm9752	Higd1a		Pafah2
Gm9945	Hint2		Pak6
Gm9947	Hipk1		Palld
Gm9949	Hist1h2bc		Paqr7
Gnai1	Hist2h2be		Parp12
Gnl3	Hivep2		Parp8
Gnpda1	Hk1		Pbx3
Gorasp1	Hmgn3		Pcdhga8
Got1	Hmox1		Pcnx3
Gpalpp1	Hmox2		Pdcd1lg2
Gpatch2	Hnrnpa1l2-ps		Pde7b
Gpc4	Hnrnpll		Pdgfb
Gpcpd1	Hoga1		Pdlim7
Gpld1	Hoxb5		Pea15a
Gpm6a	Hpcal1		Pfn2
Gpn3	Hpgds		Pglyrp2
Gpr119	Hrc		Phc2
Gpr132	Hs3st1		Phf1
Gpr146	Hs3st5		Phlda1
Gpr160	Hsd11b1		Phldb1
Gpr18	Hsf2bp		Pi4k2b
Gpr83	Hspa1a		Picalm
Gprc5c	Htr1b		Pigc
Gpt2	Hvcn1		Pigl
Gpx8	Icos		Pik3cd
Grap	Icosl		Pik3ip1
Grb10	Id2		Pik3r5
Grb7	Ido1		Pim2
Grhl3	Ido2		Pink1
Gria3	Ids		Pip4k2a
Grsf1	Ier3		Pip4k2b
Grtp1	Ier5		Pipox
Gsc2	Ifi27		Pkd1l2
Gsdma2	Ifitm1		Plac8
Gsdma3	Igfbp7		Plcg1
Gsn	Ighv1-74		Plcg2
Gsto1	Igsf5		Pld3
Gstt2	Igsf8		Plekha1
Gtf2ird1	Il12rb1		Plekhb2
Gtpbp8	Il13		Plekhg1
Gulp1	Il17ra		Plekhg3
Gyltl1b	Il17rd		Plekho2
Gzf1	Il18r1		Plgrkt
Gzma	Il18rap		Plin2
H1foo	Il21r		Plk3
H2-DMa	Il22		Plod2
H2-Eb1	Il27ra		Plpp1
H2-Oa	Il2rg		Plpp6
Hadh	Il3		Plscr1
Hap1	Il31		Plscr2
Hapln1	Il33		Plscr4
Has3	Il3ra		Plxdc1
Hbegf	Il4ra		Plxdc2
Hbs1l	Il5		Podnl1
Hc	Il6		Polb
Hcar2	Il7r		Polm
Hdac4	Il9		Polr2i
Hdc	Il9r		Polr3gl
Heg1	Impg2		Pon2
Hey1	Ino80c		Ppard
Hhex	Inpp5a		Ppm1l
Hic2	Iqgap2		Ppme1
Hif3a	Iqsec1		Ppp1cc
Hipk2	Iqsec3		Ppp1r14b
Hmces	Irak3		Ppp1r16b
Hmcn1	Irgq		Ppp1r3b
Hmga1	Irs2		Ppp1r9b
Hook1	Irs3		Pqlc3
Hook3	Isg15		Prdx5
Hrh2	Isg20		Prdx6
Hsbp1l1	Itga2		Prelid2
Hsd17b14	Itga5		Prex1
Hsd17b4	Itga6		Prima1
Hsdl1	Itgb3bp		Prkaca
Hsdl2	Itk		Prkacb
Hsf4	Itm2a		Prnp
Hsh2d	Itm2c		Prr13
Hspa2	Itpripl2		Prss52
Hspb1	Jade2		Prune2
Htr2a	Jak2		Psma2
Htra3	Jkamp		Psme2
Iba57	Jund		Pstpip1
Ica1l	Kalrn		Ptafr
Ifi47	Kazn		Ptger4
Ifngr2	Kcna3		Ptges
Ifrd2	Kcna4		Ptgr1
Igf1r	Kcnab2		Ptk2b
Igf2r	Kcnd2		Ptpn12
Ighj1	Kcnj2		Ptpn22
Ighm	Kcnmb1		Ptpn9
Igkc	Kcnn3		Ptpre
Igkj5	Kctd11		Ptprj
Igsf11	Kctd13		Pxdc1
Igsf9	Kif5c		Pycard
Igtp	Klf2		Pygl
Ikzf3	Klhl2		Rab11a
Il10	Klhl25		Rab11fip5
Il11ra1	Klhl6		Rab19
Il13ra1	Klk8		Rab27b
Il16	Kpna4		Rab28
Il17f	Krt28		Rab29
Il19	Krt83		Rab31
Il1rl1	L1cam		Rab3d
Il1rn	Lair1		Rab4a
Il21	Lamtor3		Rac2
Il24	Lamtor4		Ralgapb
Il4	Large		Ramp1
Il6ra	Lat		Rap2a
Il6st	Lat2		Raph1
Ildr1	Lbh		Rapsn
Immt	Ldhd		Rasa3
Impdh2	Leprotl1		Rasa4
Inhba	Lgals1		Rasal3
Insr	Lgals7		Rasgrp1
Ints4	Lhfpl1		Rassf3
Ipmk	Lhx2		Rbfox2
Iqcb1	Lilr4b		Rcbtb2
Irak1bp1	Lilrb4a		Rcsd1
Irf2	Limd2		Reep5
Irf4	Lin7b		Rem2
Irf6	Lipa		Rfx7
Irf8	Lipe		Rgmb
Irgm1	Lipf		Rgs10
Ism1	Lipm		Rgs12
Itga4	Lipo1		Rgs14
Itgav	Lipo3		Rgs18
Itih5	Litaf		Rhbdf2
Itm2b	Lmna		Rhob
Itpr1	Lnpep		Rhoh
Ivl	Lonrf3		Ric8a
Ivns1abp	Loxl2		Rit1
Jade3	Lpar4		Rlbp1
Jag2	Lpar6		Rnf11
Jchain	Lrig3		Rnf13
Jph4	Lrp12		Rnf166
Jun	Lrp6		Rnls
Kank3	Lrrc25		Ropn1l
Kat5	Lrrc49		Rprm
Kat6b	Lrrc75b		Rps6ka1
Katnal1	Lss		Rps6ka3
Kbtbd11	Lta		Rras
Kcnn1	Lum		Rras2
Kctd21	Lxn		Rtca
Kdelr3	Ly6a		Rufy1
Kdm2b	Ly6c1		Rxra
Kif19a	Ly6c2		S100a13
Kif1c	Ly6g		S1pr4
Kif21a	Ly6g5b		Samd14
Kif27	Ly96		Samd9l
Kif3a	Lyn		Scrt1
Kif3b	Lyrm2		Sdc4
Klf12	Lyst		Sdhb
Klf4	Lyzl4		Sec11c
Klhl15	M1ap		Selplg
Klhl22	Madd		Sema4a
Klhl24	Magee1		Serinc5
Klhl29	Mall		Serpinb1a
Klhl4	Man1a		Serpinb9
Klrb1b	Man1c1		Serpinf1
Klrg1	Map2k1		Serpini1
Krt18	Map3k2		Sertad1
Krt6b	Map3k7		Sertad3
Krt87	Map6		Sesn3
Ksr1	Map7d1		Sfn
Ky	Mapk3		Sft2d1
Kynu	Mapkapk3		Sgpl1
Lactb2	Marcksl1		Sh2b1
Lag3	Marveld1		Sh2b3
Las1l	Mast3		Sh3bgrl2
Layn	Mbd2		Sh3bgrl3
Lce6a	Mcts2		Sh3pxd2b
Lck	Me2		She
Ldlrad3	Megf11		Sike1
Lgmn	Mesdc1		Sipa1l1
Lhfp	Mesp2		Sit1
Lhx9	Metrnl		Skap1
Lif	Mfge8		Sla2
Lifr	Mgat4a		Slc15a1
Lig1	Mgst3		Slc16a3
Lingo3	Mical3		Slc25a35
Lonp2	Mid1ip1		Slc27a6
Lonrf1	Mir22hg		Slc30a9
Lor	Mkks		Slc35d2
Lpin2	Mlf1		Slc39a3
Lpl	Mllt11		Slc44a2
Lrba	Mllt6		Slc6a9
Lrmp	Mmp16		Slc7a8
Lrp1	Mmp25		Slc9a3r1
Lrp4	Mmp9		Slc9a4
Lrrc16a	Mndal		Slco2b1
Lrrc31	Mns1		Slco4a1
Lrrc32	Mocos		Smim3
Lrrc34	Mocs2		Smpd5
Lrrc52	Morn4		Smpdl3a
Lrrn3	Mpp2		Smtn
Lrrtm1	Mras		Snapc1
Lsr	Mrpl32		Snrnp35
Lurap1	Msantd4		Snupn
Ly6k	Msn		Snx11
Ly75	Msrb1		Snx18
Ly9	Mxd1		Sorl1
Lyl1	Myeov2		Spata6
Lypd6	Myl12a		Spns3
Lztfl1	Myl12b		Spon2
M6pr	Myl6		Spp1
M6pr-ps	Mylk		Spr
Mab21l1	Mylk3		Spry1
Maf	Myo16		Sptlc2
Maff	Myo18a		Src
Magi3	Myo1f		Srd5a1
Maoa	Myo6		Srgap3
Maob	Myo7a		Srp19
Map1b	Myo9b		Srxn1
Map3k14	Nagk		Ssfa2
Map3k9	Naip2		St3gal4
Mapre2	Nap1l5		St6galnac3
Marveld2	Nav1		St8sia1
Mast1	Nbeal2		Stab1
Mast4	Ncf4		Stab2
Mbnl1	Ndfip2		Stambpl1
Mbp	Ndn		Stap1
Mcm3	Ndrg4		Stat4
Mcm6	Ndst3		Stc2
Mcm7	Ndufa1		Stk10
Mdh1	Ndufb3		Stk24
Me3	Ndufs5		Stt3b
Mecom	Ndufv3		Stx12
Med13	Neo1		Stxbp5
Med4	Nfatc2		Suox
Mef2c	Nfkbid		Susd2
Mei4	Nid1		Susd3
Mettl18	Nkain1		Susd6
Mettl7b	Nkg7		Sv2c
Mfsd2a	Nlrp3		Swap70
Mfsd4a	Nmrk1		Synj2
Mfsd7c	Nmur1		Sytl2
Mgst2	Nnat		Taok2
Mical1	Nos3		Tbc1d10a
Mir1956	Notch2		Tbc1d9b
Mirt1	Npas2		Tbca
Mkl2	Nphs2		Tcrg-C1
Mkrn2	Npr2		Tcrg-C4
Mkrn2os	Nqo1		Tdrd7
Mllt3	Nqo2		Tecpr1
Mllt4	Nr1d1		Tep1
Mmgt1	Nrip3		Tesk1
Mmp2	Nrp1		Tespa1
Mob3b	Nsg1		Tex2
Morc4	Nucb2		Tfe3
Mphosph8	Nudt2		Tgfbr2
Mpp5	Nxn		Thy1
Mpzl1	Nxpe4		Tiam1
Mrgpre	Nxt2		Timp3
Mrpl1	Obfc1		Tiparp
Ms4a4b	Olfm1		Tle3
Ms4a4c	Olfml2b		Tln1
Ms4a6b	Olfml3		Tlr1
Ms4a6c	Olfr1256		Tlr2
Msc	Olfr48		Tm2d1
Msh2	Olfr750		Tmbim4
Msh6	Ophn1		Tmcc2
Msl2	Oplah		Tmem106b
Mt3	Orai2		Tmem140
Mtap7d3	Osbpl3		Tmem160
Mtmr4	Osbpl6		Tmem167
Mtmr7	Osbpl8		Tmem173
Mtss1	Osgin1		Tmem192
Mtss1l	Osm		Tmem256
Muc13	Ostf1		Tmem261
Myb	Ostm1		Tmem30a
Myc	Otop1		Tmem53
Mycl	Otos		Tmem64
Mycn	Oxtr		Tmem71
Myo1d	P2rx1		Tmem9b
Myom3	P2ry1		Tmpo
Myrf	P2ry10		Tmprss6
N4bp2l1	P2ry14		Tmsb10
Naa16	P2ry2		Tmsb4x
Naa20	P4ha1		Tmx4
Naaa	P4ha2		Tnf
Nacc2	Pabpc2		Tnfaip3
Naga	Pacs1		Tnfaip8
Nav2	Padi2		Tnfaip8l1
Nav3	Pafah2		Tnfaip8l2
Ncam1	Pak6		Tnfrsf11a
Ncam2	Palld		Tnfsf10
Nck1	Palm3		Tnfsf4
Nckap5	Paqr7		Tnip3
Ncmap	Parp12		Tor3a
Ncoa3	Parp8		Tor4a
Ndfip1	Parvb		Tpm4
Ndrg1	Pbx3		Tprgl
Ndst1	Pcbd1		Traf3ip2
Nedd4	Pcdhga8		Trappc2
Nefh	Pcnx3		Trim16
Nek1	Pcsk6		Trim26
Neu1	Pdcd1lg2		Trim30a
Neu3	Pde4dip		Trim35
Nfib	Pde7b		Trim47
Nfil3	Pde8b		Trp53inp2
Nfx1	Pdgfb		Trpm4
Nid2	Pdlim7		Trps1
Nipal1	Pea15a		Trpv2
Nipal4	Pet100		Trpv5
Nmd3	Pfn2		Tsga10
Nme4	Pglyrp2		Tspan17
Nme7	Phc2		Tspo
Noxa1	Phf1		Tstd3
Npc2	Phlda1		Ttc7b
Npnt	Phldb1		Ttll1
Nppc	Pi4k2b		Ttyh2
Npw	Picalm		Tuba1a
Npy	Pigc		Tuba8
n-R5s2	Pigl		Tubb2a
Nrep	Pik3cd		Tubb2b
Nrgn	Pik3ip1		Txnl4a
Nrp2	Pik3r5		Txnrd1
Nrros	Pik3r6		Uba5
Nsdhl	Pim2		Ubash3a
Nsf	Pink1		Ubash3b
Nthl1	Pip4k2a		Ube2w
Ntng1	Pip4k2b		Ubxn11
Ntrk3	Pipox		Uchl1
Nudcd3	Piwil2		Ucp2
Nudt4	Pkd1l2		Unc119
Nufip1	Pla2g7		Unc5b
Nup210	Plac8		Unc79
Nup62cl	Plcb2		Upp1
Nup85	Plcg1		Uso1
Nxnl2	Plcg2		Usp18
Oaf	Pld3		Ust
Oat	Plekha1		Vegfc
Ocln	Plekhb2		Vim
Ogfod3	Plekhg1		Vma21
Olfr56	Plekhg3		Vps37b
Omp	Plekho2		Vps8
Ormdl3	Plgrkt		Wbp1
Osbpl5	Plin2		Wdfy3
Osbpl9	Plk3		Wdr47
Osmr	Plod2		Wdr81
P2ry12	Plpp1		Wdtc1
P4ha3	Plpp6		Wfs1
Pacsin1	Plscr1		Wls
Padi4	Plscr2		Wnk1
Paip2	Plscr4		Xcr1
Papss2	Plxdc1		Xdh
Pard3	Plxdc2		Xlr4a
Pard6b	Podnl1		Xlr4b
Pard6g	Polb		Xrra1
Park2	Polg		Yipf5
Patl2	Polm		Ywhab
Pcdh17	Polr2i		Zap70
Pcdh7	Polr3gl		Zbp1
Pcm1	Pon2		Zbtb7b
Pcsk9	Pon3		Zc3h12a
Pde3b	Popdc3		Zdhhc18
Pde9a	Ppard		Zdhhc7
Pdgfrl	Ppm1l		Zeb2os
Pdk1	Ppme1		Zfand2a
Pdxk	Ppp1cc		Zfhx2
Pdzk1ip1	Ppp1r14b		Zfp40
Pecam1	Ppp1r14d		Zfp52
Perp	Ppp1r16b		Zfp536
Pex1	Ppp1r3b		Zfp711
Pex3	Ppp1r3g		Zfp846
Pgap1	Ppp1r9b		Zfyve16
Pglyrp1	Pqlc3		Znhit1
Pgm2l1	Prdx5		Znrf2
Phactr2	Prdx6		Zyx
Phlda2	Prelid2
Phldb2	Prex1
Pik3c2b	Prima1
Pik3c3	Prkaca
Pik3cg	Prkacb
Pisd	Prl2c3
Pithd1	Prmt2
Pitrm1	Prnp
Pkib	Procr
Pkp2	Prr13
Pla2g12a	Prr29
Pla2g4c	Prss52
Pla2g4e	Prune2
Plagl1	Psma2
Plagl2	Psme2
Platr29	Pstpip1
Plaur	Ptafr
Plcb4	Ptger4
Plcd1	Ptges
Plcd4	Ptgfrn
Plcl1	Ptgr1
Plcxd2	Ptgs2
Pld6	Pth2r
Plek	Ptk2b
Plekha7	Ptpn12
Plekhh1	Ptpn22
Plekhh2	Ptpn9
Plet1os	Ptpre
Plk2	Ptprj
Plk5	Pvalb
Plp1	Pxdc1
Plppr4	Pycard
Pls1	Pygl
Pltp	Pyhin1
Plxna1	Rab11a
Plxna2	Rab11fip4
Plxna3	Rab11fip5
Plxnb3	Rab19
Plxnc1	Rab27b
Pmaip1	Rab28
Pmepa1	Rab29
Pml	Rab31
Pmp22	Rab3d
Pnck	Rab44
Pold3	Rab4a
Polk	Rac2
Pomgnt1	Ralgapb
Pou2f2	Ramp1
Pou4f1	Ramp3
Pparg	Rap2a
Ppargc1b	Raph1
Ppcdc	Rapsn
Ppic	Rasa3
Ppip5k2	Rasa4
Ppm1e	Rasal3
Ppm1h	Rasgrp1
Ppp1r1b	Rasgrp4
Ppp2r3a	Rasl11a
Pqlc1	Rassf3
Prdm1	Rbfox2
Prkaa2	Rbm20
Prkag2	Rcbtb2
Prkcdbp	Rcsd1
Prkch	Reep5
Prkg1	Rem2
Prlr	Rfx7
Prmt7	Rgmb
Pros1	Rgs10
Prox1os	Rgs12
Prpf19	Rgs14
Prr15l	Rgs18
Prrg4	Rhbdf2
Prss16	Rhob
Prss23	Rhoh
Prss32	Rhou
Prss46	Ric8a
Prtn3	Rimbp2
Ptcd3	Rims3
Ptger3	Rit1
Ptgs1	Rlbp1
Pth	Rln3
Ptk2	Rnase1
Ptk7	Rnd1
Ptn	Rnf11
Ptpn5	Rnf13
Ptprf	Rnf166
Ptprk	Rnls
Ptrf	Ropn1l
Pts	Rpl39l
Pvt1	Rprm
Pycr1	Rps4l
Pygm	Rps6ka1
Rab11fip2	Rps6ka3
Rab20	Rras
Rab3gap1	Rras2
Rab42	Rtca
Rab6b	Rtp4
Rabgap1l	Rufy1
Rabgef1	Rusc2
Rad54l	Rxra
Raet1d	S100a13
Raf1	S1pr4
Rai14	Samd11
Ralgps2	Samd14
Ramp2	Samd9l
Rapgef5	Scml2
Rasa2	Scn11a
Rasal1	Scn7a
Rasal2	Scrt1
Rasgrf1	Sdc4
Rassf2	Sdhb
Rassf4	Sec11c
Rassf5	Selplg
Rassf6	Sema4a
Rb1	Sema5a
Rbbp7	Sema6d
Rbl2	Serinc5
Rbmx2	Serpinb12
Rbpj	Serpinb1a
Rcn3	Serpinb2
Rdm1	Serpinb3a
Renbp	Serpinb9
Repin1	Serpinb9b
Rere	Serpinf1
Retnla	Serpinf2
Rfc4	Serpini1
Rgcc	Sertad1
Rgs17	Sertad3
Rgs2	Sesn3
Rgs7bp	Sestd1
Rhobtb3	Sfn
Rimkla	Sft2d1
Rimklb	Sgpl1
Ripk4	Sh2b1
Ripply3	Sh2b3
Rn7sk	Sh3bgrl2
Rnase4	Sh3bgrl3
Rnaseh2c	Sh3pxd2b
Rnd3	Sh3tc1
Rnf115	She
Rnf128	Shroom3
Rnf144a	Sike1
Rnf152	Sipa1l1
Rnf180	Sit1
Rnf19b	Skap1
Rnf2	Sla2
Rnf216	Slc15a1
Rnf217	Slc16a3
Rnf24	Slc25a35
Rnmtl1	Slc27a6
Rny1	Slc30a9
Rny3	Slc35d2
Rp2	Slc39a3
Rpap2	Slc44a2
Rpp25	Slc4a2
Rpph1	Slc6a13
Rps6ka2	Slc6a19
Rps6ka5	Slc6a8
Rrbp1	Slc6a9
Rtfdc1	Slc7a8
Rufy4	Slc9a3r1
Runx1	Slc9a4
Runx1t1	Slco2b1
Runx3	Slco4a1
Rxrg	Slfn5
Rybp	Smim3
Ryr3	Smpd5
S100a3	Smpdl3a
S100a5	Smtn
S100a6	Smyd1
S1pr1	Snapc1
Sacm1l	Sncg
Sall2	Snhg18
Samd12	Snrnp35
Samhd1	Snupn
Sap30l	Snx11
Satb1	Snx18
Scarb1	Sorl1
Scd2	Spaca9
Scly	Spata6
Sco1	Spin2c
Scpep1	Spns3
Sdad1	Spon2
Sdc1	Spp1
Sdcbp2	Spr
Sec1	Spred3
Sel1l3	Sprn
Sell	Spry1
Sema3a	Sptlc2
Sema3c	Src
Sema3d	Srd5a1
Sema3e	Srgap3
Sema4b	Srp19
Sema6a	Srxn1
Serf1	Ssfa2
Serp2	St3gal4
Serpina3f	St6gal1
Serpina3g	St6galnac3
Serpina3i	St8sia1
Serpinb8	Stab1
Sesn1	Stab2
Setbp1	Stambpl1
Sfrp1	Stap1
Sgms1	Stat4
Sgol1	Stc2
Sgpp2	Steap3
Sgsh	Stk10
Sgsm2	Stk24
Sh2d4a	Stmn2
Sh3bgrl	Stt3b
Shcbp1l	Stx12
Shroom1	Stxbp5
Sidt1	Stxbp6
Sigirr	Sult6b2
Sik2	Suox
Siva1	Susd2
Six5	Susd3
Skap2	Susd6
Skiv2l2	Sv2c
Slain1	Svbp
Slc12a2	Swap70
Slc13a3	Syap1
Slc13a5	Synj2
Slc14a1	Syp
Slc15a2	Syt16
Slc15a3	Sytl2
Slc17a8	Sytl3
Slc1a4	Taok2
Slc22a15	Tbc1d10a
Slc23a1	Tbc1d9b
Slc24a3	Tbca
Slc25a12	Tceal8
Slc25a24	Tcrg-C1
Slc25a41	Tcrg-C4
Slc25a48	Tdo2
Slc26a11	Tdrd7
Slc26a2	Tecpr1
Slc27a2	Tep1
Slc30a2	Tesk1
Slc35f5	Tespa1
Slc36a1os	Tex2
Slc36a3	Tex9
Slc38a5	Tfe3
Slc43a1	Tgfa
Slc4a11	Tgfb1i1
Slc4a4	Tgfbr2
Slc52a3	Thy1
Slc5a6	Tiam1
Slc6a20a	Timp3
Slc6a4	Tiparp
Slc9a3r2	Tktl1
Slc9a6	Tle3
Slc9a9	Tln1
Slco5a1	Tlr1
Slfn10-ps	Tlr2
Slfn2	Tm2d1
Slitrk6	Tmbim4
Smim13	Tmcc2
Smo	Tmed7
Smyd3	Tmem106a
Snap91	Tmem106b
Snca	Tmem120a
Snx16	Tmem132e
Snx29	Tmem140
Snx30	Tmem14a
Snx9	Tmem150c
Sorcs2	Tmem160
Sort1	Tmem167
Sowaha	Tmem173
Sox12	Tmem192
Sox5	Tmem219
Sox5os2	Tmem256
Spata18	Tmem261
Spata5	Tmem30a
Spint2	Tmem40
Spo11	Tmem53
Spock2	Tmem64
Sprr1a	Tmem71
Sprr2f	Tmem8b
Sprr2g	Tmem9b
Sprr2h	Tmlhe
Sptssb	Tmpo
Srgap2	Tmprss6
Srms	Tmsb10
Ssbp3	Tmsb4x
Ssh3	Tmx4
St14	Tnf
St3gal1	Tnfaip3
St3gal5	Tnfaip8
St3gal6	Tnfaip8l1
Stag1	Tnfaip8l2
Stag3	Tnfrsf11a
Stat5a	Tnfsf10
Stau2	Tnfsf4
Stc1	Tnfsf9
Stim2	Tnip3
Stk32a	Tor3a
Stom	Tor4a
Ston2	Tpbgl
Stox1	Tpgs2
Stox2	Tph1
Stpg1	Tpm4
Stra6	Tpmt
Stra8	Tprgl
Strbp	Tpsab1
Stx11	Traf3ip2
Stx1a	Trappc2
Stx1b	Trgj4
Sufu	Trim16
Sugct	Trim26
Sulf2	Trim30a
Supt20	Trim35
Sv2b	Trim36
Sval1	Trim46
Svil	Trim47
Svip	Triqk
Syce1	Trp53inp2
Syk	Trpm4
Syndig1	Trps1
Syne4	Trpv2
Syngr1	Trpv5
Syngr3	Tsga10
Syt12	Tspan17
Tac1	Tspan18
Tagap	Tspan6
Tagln3	Tspo
Tanc2	Tstd3
Tango6	Ttc12
Tank	Ttc7b
Tap2	Ttll1
Tapbp	Ttyh2
Tapbpl	Tuba1a
Tbc1d15	Tuba8
Tbc1d16	Tubb2a
Tbc1d19	Tubb2b
Tbc1d24	Tubb3
Tbc1d9	Tubb4a
Tc2n	Txnl4a
Tcam1	Txnrd1
Tcf7	Uba5
Tcf7l2	Ubash3a
Tcof1	Ubash3b
Tdpx-ps1	Ube2w
Tdrd1	Ubxn11
Tead1	Uchl1
Tec	Ucp2
Tesc	Unc119
Tex15	Unc5b
Tex19.1	Unc79
Tfcp2l1	Upp1
Tg	Uso1
Tgfb3	Usp18
Tgfbi	Ust
Tgfbr1	Vegfc
Tgif1	Vim
Tgm2	Vipr2
Tgtp1	Vma21
Thbs1	Vmn2r84
Themis2	Vps37b
Thg1l	Vps8
Thrb	Vstm5
Thumpd2	Wbp1
Tigit	Wdfy3
Tinagl1	Wdr47
Tjp1	Wdr81
Tlcd2	Wdtc1
Tle1	Wdyhv1
Tle4	Wfs1
Tle6	Wls
Tlk1	Wnk1
Tll2	Wwtr1
Tlr4	Xcr1
Tlr5	Xdh
Tm6sf1	Xlr4a
Tmed1	Xlr4b
Tmem109	Xlr4c
Tmem132a	Xrra1
Tmem136	Yipf5
Tmem151b	Ywhab
Tmem170b	Zap70
Tmem220	Zbbx
Tmem221	Zbp1
Tmem231	Zbtb7b
Tmem45a	Zc3h12a
Tmem51	Zdhhc15
Tmem65	Zdhhc18
Tmem86a	Zdhhc7
Tmem98	Zeb2
Tmf1	Zeb2os
Tmprss11e	Zfand2a
Tmtc4	Zfhx2
Tnfrsf13b	Zfp300
Tnfrsf13c	Zfp40
Tnfrsf18	Zfp423
Tnfrsf19	Zfp52
Tnfrsf1a	Zfp536
Tnfrsf22	Zfp641
Tnfrsf23	Zfp711
Tnfrsf26	Zfp846
Tnfrsf4	Zfp938
Tnfrsf8	Zfp945
Tnfsf13b	Zfyve16
Tnni3	Zmynd10
Tnrc6b	Znhit1
Tns1	Znrf2
Tns4	Zswim4
Tom1l1	Zyx
Tox2	Zzef1
Tpbg
Tpr
Tpsg1
Tpst1
Trac
Traf5
Trafd1
Trat1
Trav7-4
Trbv19
Trerf1
Trib1
Trib2
Trim37
Trim7
Trmt1
Trove2
Trpa1
Trpc1
Trpc3
Trpv6
Try10
Tsc22d1
Tspan4
Tspan7
Tspan8
Tsr1
Ttbk1
Ttc21a
Ttc27
Ttc28
Ttc3
Ttc39a
Ttc39aos1
Ttk
Tub
Tubal3
Tulp2
Twsg1
Txk
Ubac2
Ubd
Ube2e2
Ube2e3
Ube2q2
Ubl7
Ugp2
Unc13a
Unc5cl
Unc93b1
Usp44
Usp51
Usp53
Utf1
Utrn
Vav2
Vav3
Vcam1
Vcl
Vdr
Vil1
Vmn1r4
Vps26a
Vrk1
Wasf1
Wdr3
Wdr43
Wdr59
Wdr60
Wfdc1
Wisp1
Wnt5b
Xaf1
Xk
Xkrx
Xpo6
Xpr1
Xxylt1
Yap1
Yes1
Ypel2
Ypel4
Zak
Zbtb1
Zbtb16
Zbtb18
Zbtb32
Zc3h12c
Zc3h12d
Zcchc18
Zcchc3
Zdhhc14
Zdhhc23
Zfhx3
Zfp13
Zfp148
Zfp248
Zfp280b
Zfp280c
Zfp318
Zfp36
Zfp36l2
Zfp37
Zfp39
Zfp395
Zfp397
Zfp445
Zfp451
Zfp618
Zfp651
Zfp654
Zfp710
Zfp827
Zfp839
Zfp850
Zfp944
Zhx2
Zic2
Zic5
Zkscan1
Zmym3
Zmym6
Zpbp2
