# Supplementary material for: Runx/Cbfβ complexes protect group 2 innate lymphoid cells from exhausted-like hyporesponsiveness during allergic airway inflammation
Source: Nat Commun. 2019 Jan 25;10:447. doi: 10.1038/s41467-019-08365-0 (PMC6347616; doi:10.1038/s41467-019-08365-0)
Supplement: Supplementary file 5 — Supplementary Data 3 [file 41467_2019_8365_MOESM5_ESM.xlsx]

## Sheet: RAW_data
Supplementary Data 3. List of genes differentially expressed in TIGIT+ ILC2s compared to TIGIT– ILC2s.
	TIGIT_nega1	TIGIT_nega2	TIGIT_nega3	TIGIT_posi1	TIGIT_posi2	TIGIT_posi3
0610005C13Rik	0	0	0	0	0	0
0610009B22Rik	0	0	0	0	0	0
0610009E02Rik	0	0	0	0	0	0
0610009L18Rik	1	0	0	0	0	1
0610009O20Rik	1	3	2	1	1	1
0610010B08Rik	0.69	0.84	1.07	0.69	2.12	0.68
0610010F05Rik	0	2	0	1	0	0
0610010K14Rik	2	2	6	1	1	1
0610012G03Rik	9	10	2	2.5	4	4
0610030E20Rik	2	6	1	2	0	2
0610031O16Rik	0	0	0	0	0	0
0610037L13Rik	3	1	2	0	1	0
0610038B21Rik	0	0	0	0	0	0
0610039H22Rik	0	0	0	0	0	0
0610039K10Rik	0	1	0	0	0	0
0610040B10Rik	0	0	1	0	0	0
0610040F04Rik	0	0	0	0	0	0
0610040J01Rik	0	0	0	0	0	1
0610043K17Rik	0	0	0	0	0	0
1010001N08Rik	0	0	0	0	0	0
1110002J07Rik	0	0	0	0	0	0
1110002L01Rik	1	0	1	1	2	0
1110004E09Rik	0	0	0	2	0	0
1110004F10Rik	5	5	5	3	3	4
1110006O24Rik	0	0	0	0	0	0
1110008F13Rik	12	10	3	4	5	1
1110008L16Rik	0	0	0	1	0	0
1110008P14Rik	4	7	5	2	3	1
1110012L19Rik	1	1	0	0	1	0
1110015O18Rik	0	0	0	0	0	0
1110017D15Rik	0	0	0	0	0	0
1110019D14Rik	1	0	0	0	1	0
1110020A21Rik	0	0	0	0	0	0
1110025L11Rik	0	0	0	0	0	0
1110028F11Rik	0	0	0	0	0	0
1110028F18Rik	0	0	0	0	0	0
1110032A03Rik	0	2	0	1	0	0
1110032F04Rik	0	0	0	0	0	0
1110034G24Rik	1	1	1	1	2	1
1110036E04Rik	0	0	0	0	0	0
1110038B12Rik	6	8	1	1	5	1
1110038F14Rik	1	3	2	1	1	0
1110046J04Rik	1	0	0	0	0	0
1110051M20Rik	0	2	1	0	0	0
1110058D11Rik	0	0	0	0	0	0
1110059E24Rik	0	0	2	3	2	0
1110059G10Rik	3	0	1	0	0	1
1110065P20Rik	2	1	2	0	0	0
1190002N15Rik	0	2	2	3	3	1
1190005I06Rik	0	0	0	0	0	0
1190007I07Rik	0	4	1	0	0	1
1190028D05Rik	0	0	0	0	0	0
1300002E11Rik	1	1	0	0	0	0
1300017J02Rik	0	0	0	0	0	0
1500004A13Rik	0	0	0	0	0	0
1500009C09Rik	0	0	0	0	0	0
1500009L16Rik	0	0	1	0	0	0
1500011B03Rik	1	0	2	0	0	1
1500011K16Rik	3	3	3	0	1	0
1500012K07Rik	0	0	0	0	0	0
1500015A07Rik	0	1	0	0	0	0
1500015L24Rik	0	0	0	0	0	0
1500015O10Rik	0	0	0	0	0	0
1500026H17Rik	0	0	0	0	0	0
1600002D24Rik	0	0	0	0	0	0
1600002K03Rik	2	0	1	2	1	0
1600010M07Rik	0	0	0	0	0	0
1600012H06Rik	3	1	1	2	2	5
1600014C10Rik	8	10	3	5	6	2
1600014C23Rik	0	0	0	0	0	0
1600015I10Rik	0	0	0	0	0	0
1600019K03Rik	0	0	0	0	0	0
1600020E01Rik	0	5	1	0	1	1
1600023N17Rik	0	0	0	0	0	0
1600025M17Rik	0	0	0	0	0	0
1600027J07Rik	0	0	0	0	0	0
1600029I14Rik	0	0	0	0	0	0
1600029O15Rik	1	0	0	0	0	0
1700001C02Rik	0	0	0	0	0	0
1700001C19Rik	0	0	0	0	0	0
1700001D01Rik	0	0	0	0	0	0
1700001F09Rik	0	0	0	0	0	0
1700001G01Rik	0	0	0	0	0	0
1700001G11Rik	0	0	0	0	0	0
1700001G17Rik	0	0	0	0	0	0
1700001J03Rik	0	0	0	0	0	0
1700001J11Rik	0	0	0	0	0	0
1700001K19Rik	0	0	0	0	0	0
1700001K23Rik	0	0	0	0	0	0
1700001L05Rik	0	0	0	0	0	0
1700001L19Rik	0	0	0	0	0	0
1700001O22Rik	0	0	0	0	0	0
1700001P01Rik	0	0	0	0	0	0
1700003C15Rik	0	0	0	0	0	0
1700003D09Rik	0	0	0	0	0	0
1700003E16Rik	0	0	0	0	0	0
1700003E24Rik	0	0	0	0	0	0
1700003F12Rik	0	0	0	0	0	0
1700003G13Rik	0	0	0	0	0	0
1700003G18Rik	0	0	0	0	0	0
1700003H04Rik	0	0	0	0	0	0
1700003I22Rik	0	0	0	0	0	0
1700003L19Rik	0	0	0	0	0	0
1700003M07Rik	0	0	0	0	0	0
1700003P14Rik	0	0	0	0	0	0
1700006A11Rik	0	0	0	0	0	0
1700006E09Rik	0	0	0	0	0	0
1700006F04Rik	0	0	0	0	0	0
1700006H21Rik	0	0	0	0	0	0
1700007F19Rik	0	0	0	0	0	0
1700007G11Rik	0	0	0	0	0	0
1700007J10Rik	3	1	0	0	0	1
1700007K09Rik	0	0	0	0	0	0
1700007K13Rik	0	0	0	0	0	0
1700007L15Rik	0	0	0	0	0	0
1700007P06Rik	0	0	0	0	0	0
1700008C04Rik	0	0	0	0	0	0
1700008J07Rik	0	1	0	0	0	0
1700008K24Rik	0	0	0	0	0	0
1700008O03Rik	0	0	0	0	0	0
1700008P02Rik	0	0	0	0	0	0
1700009C05Rik	0	0	0	0	0	0
1700009J07Rik	0	0	0	0	0	0
1700009N14Rik	0	0	0	0	0	0
1700010B08Rik	0	0	0	0	0	0
1700010D01Rik	0	0	0	0	0	0
1700010I02Rik	0	0	0	0	0	0
1700010I14Rik	0	0	0	0	0	0
1700010J16Rik	0	0	0	0	0	0
1700010K23Rik	0	0	0	0	0	0
1700011B04Rik	0	0	0	0	0	0
1700011C11Rik	0	0	0	0	0	0
1700011H14Rik	0	0	0	0	0	0
1700011I03Rik	0	0	0	0	0	0
1700011L22Rik	0	0	0	0	0	0
1700011M02Rik	0	0	0	0	0	0
1700012A03Rik	0	0	0	0	0	0
1700012B07Rik	0	0	0	0	0	0
1700012B09Rik	0	0	0	0	0	0
1700012C14Rik	0	0	0	0	0	0
1700012D01Rik	0	0	0	0	0	0
1700012D14Rik	0	0	0	0	0	0
1700012D16Rik	0	0	0	0	0	0
1700012H19Rik	0	0	0	0	0	0
1700012I11Rik	0	0	0	0	0	0
1700012P22Rik	0	0	0	0	0	0
1700013D24Rik	0	0	0	0	0	0
1700013F07Rik	0	0	0	0	0	0
1700013G24Rik	0	0	0	0	0	0
1700013H16Rik	0	0	0	0	0	0
1700015F17Rik	0	0	0	0	0	0
1700015G11Rik	0	0	0	0	0	0
1700016A09Rik	0	0	0	0	0	0
1700016C15Rik	0	0	0	0	0	0
1700016D06Rik	0	0	0	0	0	0
1700016G22Rik	0	0	0	0	0	0
1700016H13Rik	0	0	0	0	0	0
1700016K05Rik	0	0	0	0	0	0
1700016K19Rik	0	0	0	0	0	0
1700016L04Rik	0	0	0	0	0	0
1700016L21Rik	0	0	0	0	0	0
1700016P04Rik	0	0	0	0	0	0
1700017B05Rik	0	1	2	0	0	0
1700017D01Rik	0	0	0	0	0	0
1700017G19Rik	0	0	0	0	0	0
1700017J07Rik	0	0	0	0	0	0
1700017L05Rik	0	0	0	0	0	0
1700017N19Rik	0	0	0	0	0	0
1700018A04Rik	0	0	0	0	0	0
1700018B08Rik	0	0	0	0	0	0
1700018B24Rik	0	0	0	0	0	0
1700018F24Rik	0	0	0	0	0	0
1700018G05Rik	0	0	0	0	0	0
1700018L02Rik	0	0	0	0	0	1
1700019A02Rik	0	0	0	0	0	0
1700019C18Rik	0	0	0	0	0	0
1700019D03Rik	0	0	0	0	0	0
1700019E08Rik	0	0	0	0	0	0
1700019G24Rik	0	0	0	0	0	0
1700019M22Rik	0	0	0	0	0	0
1700019N19Rik	0	0	0	0	0	0
1700019P21Rik	0	0	0	0	0	0
1700020A23Rik	0	0	0	0	0	0
1700020D05Rik	0	0	0	0	0	0
1700020D14Rik	0	0	0	0	0	0
1700020G17Rik	0	0	0	0	0	0
1700020I14Rik	3	7	2	2	0	1
1700020L24Rik	0	0	0	0	0	0
1700020M21Rik	0	0	0	0	0	0
1700020N01Rik	0	0	0	0	0	0
1700020N15Rik	0	0	0	0	0	0
1700020N18Rik	0	0	0	0	0	0
1700021F02Rik	0	0	0	0	0	0
1700021F05Rik	1	0	0	2	0	1
1700021F07Rik	0	0	0	0	0	0
1700021N21Rik	0	0	0	0	0	0
1700022A21Rik	0	0	0	0	0	0
1700022A22Rik	0	0	0	0	0	0
1700022E09Rik	0	0	0	0	0	0
1700022H01Rik	0	0	0	0	0	0
1700022H16Rik	0	0	0	0	0	0
1700022I11Rik	0	0	0	0	0	0
1700023C21Rik	0	0	0	0	0	0
1700023D09Rik	0	0	0	0	0	0
1700023F02Rik	0	0	0	0	0	0
1700023F06Rik	0	0	0	0	0	0
1700024B18Rik	0	0	0	0	0	0
1700024F13Rik	0	0	0	0	0	0
1700024G13Rik	0	0	0	0	0	0
1700024I08Rik	0	0	0	0	0	0
1700024N05Rik	0	0	0	0	0	0
1700024P04Rik	0	0	0	0	0	0
1700025B11Rik	0	0	0	0	0	0
1700025C18Rik	0	0	0	0	0	0
1700025F22Rik	0	0	0	0	0	0
1700025F24Rik	0	0	0	0	0	0
1700025G04Rik	0	0	1	0	0	1
1700025J12Rik	0	0	0	0	0	0
1700025K24Rik	0	0	0	0	0	0
1700025M24Rik	0	0	0	0	0	0
1700025N23Rik	0	0	0	0	0	0
1700026D11Rik	0	0	0	0	0	0
1700026F02Rik	0	0	0	0	0	0
1700026J14Rik	0	0	0	0	0	0
1700027A15Rik	0	0	0	0	0	0
1700027F06Rik	0	0	0	0	0	0
1700027F09Rik	0	0	0	0	0	0
1700027H10Rik	0	0	0	0	0	0
1700027I24Rik	0	0	0	0	0	0
1700027J07Rik	0	0	0	0	0	0
1700028B04Rik	0	0	0	0	0	0
1700028D13Rik	0	0	0	0	0	0
1700028E10Rik	0	0	0	0	0	0
1700028I16Rik	0	0	0	0	0	0
1700028J19Rik	0	0	0	0	0	0
1700028K03Rik	0	0	0	0	0	0
1700028M03Rik	0	0	0	0	0	0
1700028P14Rik	0	0	0	0	0	0
1700028P15Rik	0	0	0	0	0	0
1700029B22Rik	0	0	0	0	0	0
1700029F12Rik	0	0	0	0	0	0
1700029H14Rik	0	0	0	0	0	0
1700029I15Rik	0	0	0	0	0	0
1700029J03Rik	0	0	0	0	0	0
1700029J07Rik	0	0	0	0	0	0
1700029M20Rik	0	0	0	0	0	0
1700029N11Rik	0	0	0	0	0	0
1700029P11Rik	0	0	0	0	0	0
1700030A11Rik	0	0	0	0	0	0
1700030C10Rik	0	0	0	0	0	1
1700030F04Rik	0	0	0	0	0	0
1700030F18Rik	0	0	0	0	0	0
1700030J22Rik	0	0	0	0	0	0
1700030K09Rik	0	0	0	0	0	1
1700030L20Rik	0	0	0	0	0	0
1700030M09Rik	0	0	0	0	0	0
1700030N03Rik	0	0	0	0	0	0
1700030O20Rik	0	0	0	0	0	0
1700031A10Rik	0	0	0	0	0	0
1700031F05Rik	0	0	0	0	0	0
1700031L13Rik	0	0	0	0	0	0
1700031M16Rik	0	0	0	0	0	0
1700031P21Rik	0	0	0	0	0	0
1700034E13Rik	0	0	0	0	0	0
1700034G24Rik	0	0	0	0	0	0
1700034H15Rik	0	0	0	0	0	0
1700034I23Rik	0	0	0	0	0	0
1700034J05Rik	0	0	0	0	0	0
1700034K08Rik	0	0	0	0	0	0
1700034P13Rik	0	0	0	0	0	0
1700036G14Rik	0	0	0	0	0	0
1700037C18Rik	0	0	0	0	0	0
1700037H04Rik	1	2	2	0	1	1
1700039E22Rik	0	0	0	0	0	0
1700039M10Rik	0	0	0	0	0	0
1700040D17Rik	0	0	0	0	0	0
1700041A01Rik	0	0	0	0	0	0
1700041C23Rik	0	0	0	0	0	0
1700041M19Rik	0	0	0	0	0	0
1700042G07Rik	0	0	0	0	0	0
1700042G15Rik	0	0	0	0	0	0
1700042O10Rik	0	0	0	0	0	0
1700044C05Rik	0	0	0	0	0	0
1700044K03Rik	0	0	0	0	0	0
1700045H11Rik	0	0	0	0	0	0
1700046C09Rik	0	0	0	0	0	0
1700047A11Rik	0	0	0	0	0	0
1700047E10Rik	0	0	0	0	0	0
1700047G03Rik	0	0	0	0	0	0
1700047I17Rik2	5.5	1.5	2	1.5	1.5	1.5
1700047L14Rik	0	0	0	0	0	0
1700047M11Rik	0	0	0	0	0	0
1700048M11Rik	0	0	0	0	0	0
1700048O20Rik	0	0	0	0	0	0
1700049E15Rik	0	0	0	0	0	0
1700049E17Rik1	0	0	0	0	0	0
1700049E17Rik2	0	0	0	0	0	0
1700049E22Rik	0	0	0	0	0	0
1700049L16Rik	0	0	0	0	0	0
1700051A21Rik	0	0	0	0	0	0
1700052I22Rik	0	0	0	0	0	0
1700052K11Rik	0	0	0	0	0	0
1700054A03Rik	0	0	0	0	0	0
1700054K19Rik	0	0	0	0	0	0
1700054M17Rik	0	0	0	0	0	0
1700055C04Rik	0	0	0	0	0	0
1700055D16Rik	0	0	0	0	0	0
1700056E22Rik	0	0	0	0	0	0
1700057G04Rik	0	0	0	0	0	0
1700057H15Rik	0	0	0	0	0	0
1700057H21Rik	0	0	0	0	0	0
1700060C16Rik	0	0	0	0	0	0
1700060C20Rik	0	0	0	0	0	0
1700061F12Rik	0	2	0	0	0	1
1700061G19Rik	0	0	0	0	0	0
1700061I17Rik	0	0	0	0	0	0
1700061J23Rik	0	0	0	0	0	0
1700061N14Rik	0	0	0	0	0	0
1700063A18Rik	0	0	0	0	0	0
1700063D05Rik	0	0	0	0	0	0
1700063H04Rik	0	0	0	0	0	0
1700063O14Rik	0	0	0	0	0	0
1700064J06Rik	0	0	0	0	0	0
1700064M15Rik	0	0	0	0	0	0
1700065D16Rik	0	0	0	0	0	0
1700065I16Rik	0	0	0	0	0	0
1700065J11Rik	0	0	0	0	0	0
1700065J18Rik	0	0	0	0	0	0
1700065L07Rik	0	0	0	0	0	0
1700065O20Rik	0	0	0	0	0	0
1700066B17Rik	0	0	0	0	0	0
1700066B19Rik	1	0	0	0	0	0
1700066J03Rik	0	0	0	0	0	0
1700066M21Rik	0	0	0	0	0	0
1700066N21Rik	0	0	0	0	0	0
1700066O22Rik	0	0	0	0	0	0
1700067G17Rik	0	0	0	0	0	0
1700067K01Rik	0	0	0	0	0	0
1700067P10Rik	0	0	0	0	0	0
1700069L16Rik	0	0	0	0	0	0
1700069P05Rik	0	0	0	0	0	0
1700071K01Rik	0	0	0	0	0	0
1700071M16Rik	0	0	0	0	0	0
1700072B07Rik	0	0	0	0	0	0
1700072I22Rik	0	0	0	0	0	0
1700072O05Rik	0	0	0	0	0	0
1700073E17Rik	0.5	0.5	1	1	0	0
1700074H08Rik	0	0	0	0	0	0
1700074P13Rik	0	0	0	0	0	0
1700080E11Rik	0	0	0	0	0	0
1700080N15Rik	0	0	0	0	0	0
1700080O16Rik	0	0	0	0	0	0
1700081H04Rik	0	0	0	0	0	0
1700083H02Rik	0	0	0	0	0	0
1700084D21Rik	0	0	0	0	0	0
1700084E18Rik	0	0	0	0	0	0
1700084F23Rik	0	0	0	0	0	0
1700084J12Rik	0	0	0	0	0	0
1700084M14Rik	0	0	0	0	0	0
1700085C21Rik	0	0	0	0	0	0
1700086L19Rik	0	0	0	0	0	0
1700086O06Rik	1	0	0	0	0	0
1700088E04Rik	0	0	0	0	0	0
1700091H14Rik	0	0	0	0	0	0
1700092C02Rik	0	0	0	0	0	0
1700092C10Rik	0	0	0	0	0	0
1700092E19Rik	0	0	0	0	0	0
1700092K14Rik	0	0	0	0	0	0
1700092M07Rik	0	0	0	0	0	0
1700093K21Rik	0	0	0	0	0	0
1700094D03Rik	1	1	0	0	0	1
1700094J05Rik	0	0	0	0	0	0
1700094M24Rik	0	0	0	0	0	0
1700095A21Rik	0	0	0	0	0	0
1700095B10Rik	0	0	0	0	0	0
1700095J03Rik	0	0	0	0	0	0
1700095J12Rik	0	0	0	0	0	0
1700096J18Rik	0	0	0	0	0	0
1700096K18Rik	0	0	1	0	0	0
1700096P03Rik	0	0	0	0	0	0
1700097N02Rik	3	1	2	0	0	0
1700099I09Rik	0	0	0	0	0	0
1700100I10Rik	0	0	0	0	0	0
1700100L14Rik	0	0	0	0	0	0
1700101I11Rik	0	0	0	0	0	0
1700101O22Rik	0	0	0	0	0	0
1700102H20Rik	0	0	0	0	0	0
1700102P08Rik	0	0	0	0	0	0
1700104L18Rik	0	0	0	0	0	0
1700105P06Rik	0	0	0	0	0	0
1700108F19Rik	0	0	0	0	0	0
1700108J01Rik	0	0	0	0	0	0
1700109G14Rik	0	0	0	0	0	0
1700109G15Rik	0	0	0	0	0	0
1700109H08Rik	0	1	0	0	0	0
1700109I08Rik	0	0	0	0	0	0
1700109K24Rik	0	0	0	0	0	0
1700110C19Rik	0	0	0	0	0	0
1700110I01Rik	0	0	0	0	0	0
1700110I07Rik	0	0	0	0	0	0
1700110K17Rik	0	0	0	0	0	0
1700111N16Rik	0	0	0	0	0	0
1700112H15Rik	0	0	0	0	0	0
1700112J05Rik	0	0	0	0	0	0
1700112J16Rik	0	0	0	0	0	0
1700113A16Rik	0	0	0	0	0	0
1700113B09Rik	0	0	0	0	0	0
1700113H08Rik	1	3	1	0	0	0
1700116B05Rik	0	0	0	0	0	0
1700119H24Rik	0	0	0	0	0	0
1700120C14Rik	0	0	0	0	0	0
1700120E14Rik	0	0	0	0	0	0
1700120G07Rik	0	0	0	0	0	0
1700120K04Rik	0	0	0	0	0	0
1700121L16Rik	0	0	0	0	0	0
1700121N20Rik	0	0	0	0	0	0
1700122C19Rik	0	0	0	0	0	0
1700122H20Rik	0	0	0	0	0	0
1700122O11Rik	0	0	0	0	0	0
1700123J17Rik	0	0	0	0	0	0
1700123K08Rik	0	0	0	0	0	0
1700123L14Rik	0	0	0	0	0	0
1700123M08Rik	0	0	0	0	0	0
1700123O12Rik	0	0	0	0	0	0
1700123O20Rik	0	3	1	0	3	2
1700123O21Rik	0	0	0	0	0	0
1700124L16Rik	0	0	0	0	0	0
1700125G02Rik	0	0	0	0	0	0
1700125G22Rik	0	0	0	0	0	0
1700125H03Rik	0	0	0	0	0	0
1700125H20Rik	0	0	0.5	0	0	0
1700126H18Rik	0	0	0	0	0	0
1700128A07Rik	0	0	0	0	0	0
1700128F08Rik	0	0	0	0	0	0
1700129C05Rik	0	0	0	0	0	0
1810006J02Rik	0	0	0	0	0	0
1810007C17Rik	0	0	0	0	0	0
1810007D17Rik	0	0	0	0	0	0
1810008I18Rik	0	0	0	0	0	0
1810009A15Rik	2	3.5	1	0	2	0.5
1810009J06Rik	0	0	0	0	0	0
1810010D01Rik	0	0	0	0	0	0
1810010H24Rik	0	0	0	0	0	0
1810011H11Rik	0	0	0	1	0	0
1810012K16Rik	0	0	0	0	0	0
1810013A23Rik	0	0	0	0	0	0
1810013L24Rik	1	7	3	1	2	1
1810014B01Rik	0	0	0	0	0	2
1810018F18Rik	0	0	0	0	0	0
1810019D21Rik	0	0	0	0	0	0
1810020O05Rik	0	0	0	0	0	0
1810021B22Rik	0	0	0	0	0	0
1810022K09Rik	5	11	4	4	3	4
1810024B03Rik	0	0	0	0	0	0
1810026B05Rik	12	9	6	9	9.5	4
1810030O07Rik	4	2	4	0	4	1
1810032O08Rik	2	3	0	0	0	0
1810034E14Rik	0	0	0	0	0	0
1810037I17Rik	10	17	7	11	7	4
1810041H14Rik	0	0	0	0	0	0
1810041L15Rik	0	0	0	0	0	0
1810043G02Rik	0	2	0	2	0	1
1810044D09Rik	0	0	0	0	0	0
1810046K07Rik	0	0	0	0	0	0
1810053B23Rik	0	0	0	0	0	0
1810055G02Rik	2	0	0	0	0	0
1810058I24Rik	7	13	2	4	3	3
1810062G17Rik	0	0	0	0	0	0
1810062O18Rik	0	0	1	0	0	0
1810063I02Rik	0	0	0	0	0	0
1810064F22Rik	1	0	0	0	1	0
1810065E05Rik	0	0	0	0	0	0
2010001A14Rik	0	0	0	0	0	0
2010003K11Rik	0	0	0	0	0	0
2010005H15Rik	0	0	0	0	0	0
2010009K17Rik	0	0	0	0	0	0
2010010A06Rik	0	0	0	0	0	0
2010016I18Rik	1	0	0	0	0	0
2010106C02Rik	0	0	0	0	0	0
2010106E10Rik	0	0	0	0	0	0
2010107E04Rik	22	22	14	11	11	7
2010109A12Rik	1	0	0	0	0	0
2010109I03Rik	0	0	0	0	1	0
2010111I01Rik	9	6	5	6	4	1
2010204K13Rik	0	0	0	0	0	0
2010300C02Rik	0	0	0	0	0	0
2010308F09Rik	0	0	0	0	0	0
2010310C07Rik	0	0	0	0	0	0
2010315B03Rik	0	1	0	0	0	1
2010320M18Rik	1	0	0	0	0	0
2200002D01Rik	0	0	0	0	0	0
2200002J24Rik	0	0	0	0	0	0
2210010C04Rik	0	0	0	0	0	0
2210011C24Rik	1	0	0	0	0	0
2210016F16Rik	1	1	3	1	1	4
2210016L21Rik	2	4	2	3	1	3
2210039B01Rik	1	0	0	0	0	0
2210404E10Rik	0	0	0	0	0	0
2210406O10Rik	0	0	0	0	0	0
2210407C18Rik	0	0	0	0	0	0
2210408F21Rik	0	0	0	0	0	0
2210408I21Rik	0	0	0	0	1	0
2210409D07Rik	0	0	0	0	0	0
2210409E12Rik	0	0	0	0	0	0
2210414B05Rik	0	0	0	0	0	0
2210416O15Rik	0	0	0	0	0	0
2210417A02Rik	0	0	0	0	0	0
2210418O10Rik	0.26	0	0	0.5	0.1	1.7
2210420H20Rik	0	0	0	0	0	0
2300002M23Rik	0	0	0	0	0	0
2300003K06Rik	0	0	0	0	0	0
2300009A05Rik	3	0	1	0	0	0
2310001H17Rik	5	4	6	5	2	2
2310001K24Rik	0	0	0	0	0	0
2310002D06Rik	0	0	0	0	0	0
2310002F09Rik	0	0	0	0	0	0
2310002L09Rik	0	0	0	0	0	0
2310003N18Rik	0	0	0	0	0	0
2310005A03Rik	0	0	0	0	0	0
2310005E17Rik	0	0	0	0	0	0
2310007B03Rik	0	0	0	0	0	0
2310008N11Rik	0	0	0	0	0	0
2310009A05Rik	2	6	1	0	3	0
2310009B15Rik	1	1	0	0	0	1
2310010J17Rik	3	1	1	0	1	2
2310011J03Rik	0	5	0	1	4	3
2310015A10Rik	1	0	0	0	0	0
2310015D24Rik	0	0	0	0	0	0
2310016D03Rik	0	0	0	0	0	0
2310016G11Rik	0	0	0	0	0	0
2310020H05Rik	0	0	0	0	0	0
2310022A10Rik	1	0	1	0	2	0
2310022B05Rik	0	1	1	0	0	0
2310030A07Rik	0	0	0	0	0	0
2310030G06Rik	0	0	0	0	0	0
2310033P09Rik	1	2	2	0	0	2
2310034C09Rik	0	0	0	0	0	0
2310034G01Rik	0	0	0	0	0	0
2310034O05Rik	0	0	0	0	0	0
2310035C23Rik	1	4	0	1	1	0
2310039H08Rik	0	2	0	0	1	0
2310039L15Rik	0	0	0	0	0	0
2310040G24Rik	0	0	0	0	0	0
2310043L19Rik	0	0	0	0	0	0
2310043M15Rik	0	0	0	0	0	0
2310043O21Rik	0	0	0	0	0	0
2310050C09Rik	0	0	0	0	0	0
2310057J18Rik	0	0	0	0	0	0
2310057M21Rik	0	0	1	1	0	0
2310057N15Rik	0	0	0	0	0	0
2310061I04Rik	0	2	2	0	1	0
2310061N02Rik	0	0	0	0	0	0
2310065F04Rik	0	0	0	0	0	0
2310068J16Rik	0	0	0	0	0	0
2310069B03Rik	0	0	0	0	0	0
2310069G16Rik	0	0	0	0	0	0
2310075C17Rik	0	0	0	0	0	0
2310079G19Rik	0	0	0	0	0	0
2310081J21Rik	0	0	0	0	0	0
2400006E01Rik	0	0	0	0	0	0
2410002F23Rik	0	0	0	0	0	1
2410003L11Rik	0	0	0	0	0	0
2410004B18Rik	0	2	1	0	1	0
2410004I01Rik	0	0	0	0	0	0
2410004P03Rik	0	0	0	0	0	0
2410006H16Rik	27	21	19	14	15	13
2410012E07Rik	0	0	0	0	0	0
2410015M20Rik	7	10	3	3	3	3
2410017I17Rik	0	0	0	0	0	0
2410018L13Rik	0	0	0	0	0	0
2410021H03Rik	0	0	0	0	0	0
2410022M11Rik	0	0	0	0	1	0
2410089E03Rik	2	1	0	1	0	0
2410124H12Rik	0	0	0	0	0	0
2410131K14Rik	0	0	0	0	0	0
2410137M14Rik	0	0	0	0	0	0
2410141K09Rik	0	0	0	0	0	0
2500002B13Rik	0	0	0	0	0	0
2500004C02Rik	3	0	2.5	4	1	2
2510002D24Rik	3	0	2	1	3	3
2510003B16Rik	1	4	0	1	1	1
2510009E07Rik	1	0	1	2	1	1
2510039O18Rik	6	3	4	5	4	5
2610001J05Rik	8	1	3	3	4	1
2610002M06Rik	2	2	1	1	1	0
2610005L07Rik	1	0	1	3.5	1	0.5
2610008E11Rik	0	0	0	0	0	0
2610016A17Rik	0	0	0	0	0	0
2610020C07Rik	0	0	0	0	0	0
2610024D14Rik	0	0	0	2	0	0
2610027K06Rik	0	0	0	0	0	0
2610028E06Rik	0	0	0	0	0	0
2610028H24Rik	0	0	0	0	0	1
2610035D17Rik	0	1	0	0	0	0
2610035F20Rik	0	0	0	0	0	0
2610037D02Rik	0	0	0	0	0	0
2610042L04Rik	0	0	0	0	0	0
2610044O15Rik8	0	1	1	0	1	0
2610203C22Rik	0	0	0	0	0	0
2610206C17Rik	0	0	0	0	0	0
2610301B20Rik	2	1	0	0	0	0
2610306M01Rik	0	0	0	0	0	0
2610307P16Rik	0	0	0	0	0	0
2610316D01Rik	0	0	0	0	0	0
2610318M16Rik	0	0	0	0	0	0
2610318N02Rik	1	1	0	0	0	0
2610507B11Rik	11	16	6	6	9	1
2610507I01Rik	0	1	0	0	1	0
2610524H06Rik	2	0	0	0	1	0
2610528A11Rik	0	0	0	0	0	0
2610528J11Rik	0	0	0	0	0	0
2700012I20Rik	0	0	0	0	0	0
2700038G22Rik	0	1	2	0	1	1
2700046A07Rik	0	0	0	0	0	0
2700046G09Rik	0	0	0	0	0	0
2700049A03Rik	1	0	1	1	0	0
2700054A10Rik	0	0	0	0	0	0
2700062C07Rik	1	4	0	0	4	1
2700069I18Rik	0	0	0	0	0	0
2700070H01Rik	0	0	0	0	1	0
2700081O15Rik	0	0	1	0	0	0
2700089I24Rik	0	0	0	0	0	0
2700097O09Rik	0	1	0	0	1	1
2700099C18Rik	0	0	0	0	0	1
2810001G20Rik	2	1	0	1	0	2
2810002D19Rik	0	0	0	0	0	0
2810004N23Rik	3	0	1	0	0	1
2810006K23Rik	0	1	0	2	0	1
2810013P06Rik	1	1	3	3	1	2
2810021J22Rik	0	0	0	2	1	0
2810025M15Rik	0	0	0	1	1	0
2810029C07Rik	0	0	0	0	0	0
2810032G03Rik	0	0	0	0	0	0
2810047C21Rik1	0	0	0	0	0	0
2810049E08Rik	0	0	0	0	0	0
2810403A07Rik	6	7	2	4	1	3
2810403D21Rik	0	0	0	0	0	0
2810404M03Rik	0	0	0	0	0	0
2810405F15Rik	0	0	0	0	0	0
2810408A11Rik	0	0	0	0	0	0
2810408I11Rik	0	0	0	0	0	0
2810410L24Rik	0	0	0	0	0	0
2810414N06Rik	0	0	0	0	0	0
2810429I04Rik	0	0	0	0	0	0
2810433D01Rik	0	0	0	0	0	0
2810442N19Rik	0	0	0	0	0	0
2810454H06Rik	0	0	0	0	0	0
2810459M11Rik	0	0	0	0	0	0
2810468N07Rik	0	0	0	1	0	0
2810471M01Rik	0	0	0	0	0	0
2810474O19Rik	10	10	3	3	4	3
2900005J15Rik	0	0	0	0	0	0
2900009J06Rik	0	0	0	0	0	0
2900011O08Rik	0	0	0	0	0	0
2900026A02Rik	0	0	0	0	1	0
2900040C04Rik	0	0	0	0	0	0
2900041M22Rik	0	1	1	0	1	0
2900052L18Rik	0	0	0	0	0	0
2900052N01Rik	0	0	0	0	0	0
2900055J20Rik	0	0	0	0	0	0
2900057B20Rik	0	0	0	0	0	0
2900060B14Rik	7	2	4	5	4	2
2900076A07Rik	1	0	1	0	2	1
2900079G21Rik	0	0	0	0	0	0
2900092C05Rik	0	0	0	0	0	0
2900092D14Rik	0	0	0	0	0	0
2900093K20Rik	0	0	0	0	1	0
2900097C17Rik	9	13	8	14	6	2
3000002C10Rik	0	0.33	0.33	0	0	0
3010001F23Rik	0	0	0	0	0	0
3010003L21Rik	0	0	1	0	0	0
3100003L05Rik	0	0	0	0	0	0
3110002H16Rik	2	5	0	2	1	3
3110009E18Rik	1	0	0	0	1	1
3110009F21Rik	0	0	0	0	0	0
3110015C05Rik	0	0	0	0	0	0
3110021A11Rik	0	0	0	0	0	0
3110035E14Rik	0	0	0	0	0	0
3110039I08Rik	0	0	0	0	0	0
3110039M20Rik	0	0	0	0	0	0
3110040N11Rik	0	0	0	1	0	0
3110043O21Rik	0	1	0	0	0	0
3110045C21Rik	1	0	0	0	0	0
3110056K07Rik	1	0	0	0	0	0
3110062M04Rik	2	0	0	0	0	0
3110070M22Rik	0	0	0	0	0	0
3110079O15Rik	0	0	0	0	0	0
3110082I17Rik	0	0	0	1	0	0
3110082J24Rik	0	0	0	0	0	0
3110099E03Rik	0	0	0	0	0	0
3200001D21Rik	0	0	0	0	0	0
3300002I08Rik	0	0	0	0	0	0
3300002P13Rik	0	0	0	0	0	0
3300005D01Rik	0	0	0	0	0	0
3425401B19Rik	0	0	0	0	0	0
3632451O06Rik	0	0	0	0	0	0
3632454L22Rik	0	0	0	0	0	0
3830403N18Rik	1	1	0	0	0	0
3830406C13Rik	1	3	0	1	2	1
3830408C21Rik	0	0	0	0	0	0
3830417A13Rik	0	0	0	0	0	0
3830432H09Rik	0	0	0	0	0	0
3930402G23Rik	0	0	0	0	0	0
4430402I18Rik	0	0	0	0	0	0
4631405J19Rik	0	0	0	0	0	0
4632404H12Rik	1	1	0	0	1	1
4632415L05Rik	1	0	1	2	0	0
4632427E13Rik	0	0	0	0	0	0
4632428C04Rik	0	0	0	0	0	0
4732414G09Rik	0	0	0	0	0	0
4732416N19Rik	0	0	0	0	0	0
4732471J01Rik	0	0	0	0	0	0
4732490B19Rik	0	0	0	0	0	0
4732491K20Rik	0	0	0	0	0	0
4831407H17Rik	0	0	0	0	0	0
4831440E17Rik	0	0	0	1	0	0
4833411C07Rik	0	0	0	0	0	0
4833412C05Rik	0	0	0	0	0	0
4833415N18Rik	0	0	0	0	0	0
4833417C18Rik	0	0	0	0	0	0
4833418N02Rik	0	0	0	1	0	0
4833419F23Rik	0	2	0	0	0	0
4833420G17Rik	4	7	1	4	3	2
4833422C13Rik	0	0	0	0	0	0
4833422M21Rik	0	0	0	0	0	0
4833423E24Rik	0	0	0	0	0	0
4833427F10Rik	0	0	0	0	0	0
4833427G06Rik	0	0	0	0	0	0
4833428L15Rik	0	0	0	0	0	0
4833438C02Rik	2	3	0	3	2	0
4833439L19Rik	1.5	0	1.5	1	1	4.5
4921501E09Rik	0	0	0	0	0	0
4921504A21Rik	0	0	0	0	0	0
4921504E06Rik	0	0	0	0	0	0
4921507G05Rik	0	0	0	0	0	0
4921507P07Rik	0	0	0	1	0	0
4921508D12Rik	0	0	0	0	0	0
4921509C19Rik	0	0	0	0	0	0
4921509O07Rik	0	0	0	0	0	0
4921511C10Rik	0	0	0	0	0	0
4921511C20Rik	0	0	0	0	0	0
4921511I17Rik	0	0	0	0	0	0
4921511M17Rik	0	0	0	0	0	0
4921513I03Rik	0	0	0	0	0	0
4921515E04Rik	0	0	0	0	0	0
4921517D22Rik	0	0	0	0	0	0
4921518K17Rik	0	0	0	0	0	0
4921524J17Rik	4	0	3	3	2	2
4921524L21Rik	0	0	0	0	0	0
4921525O09Rik	0	0	0	0	0	0
4921529L05Rik	0	0	0	0	0	0
4921530L21Rik	0	0	0	0	0	0
4921531C22Rik	1	0	0	0	1	0
4921531P14Rik	0	0	0	0	0	0
4921533I20Rik	0	0	0	0	0	0
4921534H16Rik	0	0	0	0	0	0
4921536K21Rik	0	0	0	0	0	0
4921539E11Rik	0	0	0	0	0	0
4922502B01Rik	0	0	0	0	0	0
4922502D21Rik	0	0	0	0	0	0
4922502H24Rik	0	0	0	0	0	0
4922502N22Rik	0	0	0	0	0	0
4930401C15Rik	0	0	0	0	0	0
4930401O10Rik	0	0	0	0	0	0
4930401O12Rik	0	0	0	0	0	0
4930402F06Rik	0	0	0	0	0	0
4930402F11Rik	0	0	0	0	0	0
4930402H24Rik	5	3	0	0	1	1
4930402K13Rik	0	0	0	0	0	0
4930404A05Rik	0	0	0	0	0	0
4930404H11Rik	0	0	0	0	0	0
4930404I05Rik	0	0	0	0	0	0
4930404N11Rik	0	0	0	0	0	0
4930405A10Rik	0	0	0	0	0	0
4930405A21Rik	0	0	0	0	0	0
4930405D11Rik	0	0	0	0	0	0
4930405J17Rik	0	0	0	0	0	0
4930405L22Rik	0	0	0	0	0	0
4930405O22Rik	0	0	0	0	0	0
4930406D18Rik	0	0	0	0	0	0
4930407G08Rik	0	0	0	0	0	0
4930407I10Rik	0	0	0	0	0	0
4930407I19Rik	0	0	0	0	0	0
4930412B13Rik	0	0	0	0	0	0
4930412C18Rik	0	0	0	0	1	0
4930412O13Rik	0	2	1	0	0	0
4930413E15Rik	0	0	0	0	0	0
4930413F20Rik	0	0	0	0	0	0
4930413G21Rik	0	0	0	0	0	0
4930413M19Rik	0	0	0	0	0	0
4930414N06Rik	0	0	0	0	0	0
4930415L06Rik	0	0	0	0	0	0
4930415O20Rik	0	0	0	0	0	0
4930417O13Rik	0	1	0	0	0	0
4930417O22Rik	0	0	0	0	0	0
4930419G24Rik	0	0	0	0	0	0
4930422M22Rik	0	0	0	0	0	0
4930423M02Rik	0	0	0	0	0	0
4930425K10Rik	0	0	0	0	0	0
4930425L21Rik	0	0	0	0	0	0
4930425O10Rik	0	0	0	0	0	0
4930426D05Rik	0	0	0	0	0	0
4930426L09Rik	0	0	0	0	0	0
4930428D20Rik	0	0	0	0	0	0
4930428E07Rik	0	0	0	0	0	0
4930428G15Rik	0	0	0	0	0	0
4930428O21Rik	0	0	0	0	0	0
4930429B21Rik	0	0	0	0	0	0
4930429D17Rik	0	0	0	0	0	0
4930429F11Rik	0	0	0	0	0	0
4930429F24Rik	0	0	0	0	0	0
4930429H19Rik	0	0	0	0	0	0
4930430A15Rik	0	0	0	0	0	0
4930430F08Rik	1	1	0	0	0	1
4930430F21Rik	0	0	0	0	0	0
4930430J02Rik	0	0	0	0	0	0
4930431F12Rik	0	0	0	0	0	0
4930431P03Rik	0	0	0	0	0	0
4930432J09Rik	0	0	0	0	0	0
4930432K21Rik	0	0	0	0	0	0
4930432L08Rik	0	0	0	0	0	0
4930432M17Rik	1	0	0	0	0	0
4930432O09Rik	0	0	0	0	0	0
4930433B08Rik	0	0	0	0	0	0
4930433I11Rik	0	0	0	0	0	0
4930433N12Rik	0	0	0	0	0	0
4930434J06Rik	0	0	0	0	0	0
4930435E12Rik	0	0	0	0	0	0
4930438E09Rik	0	0	0	0	0	0
4930440C22Rik	0	0	0	0	0	0
4930440I19Rik	0	0	0	0	0	0
4930441H08Rik	0	0	0	0	0	0
4930441J16Rik	0	0	0	0	0	0
4930442J19Rik	0	0	0	0	0	0
4930442L01Rik	0	0	0	0	0	0
4930443O20Rik	0	0	0	0	0	0
4930444F02Rik	0	0	0	0	0	0
4930444G20Rik	0	0	0	0	1	0
4930444M15Rik	0	0	0	0	0	0
4930444P10Rik	0	0	0	0	0	0
4930445N18Rik	0	0	0	0	0	0
4930447A16Rik	0	0	0	0	0	0
4930447C04Rik	0	0	0	0	0	0
4930447F24Rik	0	0	0	0	0	0
4930447J18Rik	0	0	0	0	0	0
4930447K03Rik	0	0	0	0	0	0
4930447M23Rik	0	0	0	0	0	0
4930447N08Rik	0	0	0	0	0	0
4930448C13Rik	0	0	0	0	0	0
4930448F12Rik	0	0	0	0	0	0
4930448H16Rik	0	0	0	0	0	0
4930448I06Rik	0	0	0	0	0	0
4930448I18Rik	0	0	0	0	0	0
4930448K20Rik	0	0	0	0	0	0
4930449E01Rik	0	0	0	0	0	0
4930449E18Rik	0	0	0	0	0	0
4930449I24Rik	0	0	0	0	0	0
4930451G09Rik	0	0	0	0	0	0
4930451I11Rik	0	0	0	0	0	0
4930452A19Rik	0	0	0	0	0	0
4930452B06Rik	0	0	0	0	0	0
4930452G13Rik	0	0	0	0	0	0
4930452N14Rik	0	0	0	0	0	0
4930453H23Rik	0	0	0	0	0	0
4930453L07Rik	0	0	0	0	0	0
4930453N24Rik	3	5	1	1	1	1
4930455B14Rik	0	0	0	0	0	0
4930455C13Rik	0	0	0	0	0	0
4930455D15Rik	0	0	0	0	0	0
4930455F16Rik	0	0	0	0	0	0
4930455G09Rik	0	0	0	0	0	0
4930455H04Rik	0	0	0	0	0	0
4930455J16Rik	0	0	0	0	0	0
4930456L15Rik	0	0	0	0	0	0
4930459C07Rik	0	0	0	0	0	0
4930459L07Rik	0	0	0	0	0	0
4930461G14Rik	0	0	0	0	0	0
4930463O16Rik	0	0	0	0	0	0
4930465K10Rik	0	0	0	0	0	0
4930465M20Rik	0	0	0	0	0	0
4930467D21Rik	0	0	0	0	0	0
4930467E23Rik	0	0	0	0	0	0
4930467J12Rik	0	0	0	0	0	0
4930467K11Rik	0	0	0	0	0	0
4930470G03Rik	0	0	0	0	0	0
4930470H14Rik	0	0	0	0	0	0
4930470O06Rik	0	0	0	0	0	0
4930470P17Rik	0	0	0	0	0	0
4930471C04Rik	0	0	0	0	0	0
4930471G03Rik	0	0	0	0	0	0
4930471M09Rik	0	0	0	0	0	0
4930473A02Rik	0	0	0	0	0	0
4930473O22Rik	0	0	0	0	0	0
4930474G06Rik	0	0	0	0	0	0
4930474H20Rik	0	0	0	0	0	0
4930474M22Rik	0	0	0	0	0	0
4930474N05Rik	0	0	0	0	0	0
4930474N09Rik	0	0	0	0	0	0
4930477N07Rik	0	0	0	0	0	0
4930478L05Rik	0	0	0	0	0	0
4930478P22Rik	0	0	0	0	0	0
4930479D17Rik	0	0	0	0	0	0
4930480E11Rik	0	0	0	0	0	0
4930480G23Rik	0	0	0	0	0	0
4930480K15Rik	0	0	0	0	0	0
4930480K23Rik	0	0	0	0	0	1
4930480M12Rik	0	0	0	0	0	0
4930481A15Rik	0	1	0	0	0	0
4930482G09Rik	0	0	0	0	0	0
4930483J18Rik	0	0	0	0	0	0
4930483K19Rik	0	0	0	0	0	0
4930483O08Rik	0	0	0	0	0	0
4930484H19Rik	0	0	0	0	0	0
4930486F22Rik	0	0	0	0	0	0
4930486I03Rik	0	0	0	0	0	0
4930486L24Rik	2	1	1	1	0	0
4930487D11Rik	0	0	0	0	0	0
4930487H11Rik	0	0	0	0	0	0
4930488B22Rik	0	0	0	0	0	0
4930488L21Rik	0	0	0	0	0	0
4930500F04Rik	0	0	0	0	0	0
4930500G05Rik	0	0	0	0	0	0
4930500L23Rik	0	0	0	0	0	0
4930502A04Rik	0	0	0	0	0	0
4930502E09Rik	0	0	0	0	0	0
4930502E18Rik	0	0	0	0	0	0
4930503B20Rik	0	0	0	0	0	0
4930503E14Rik	0	0	0	0	0	0
4930503E24Rik	0	0	0	0	0	0
4930503F20Rik	0	0	0	0	0	0
4930503H13Rik	0	0	0	0	0	0
4930503L19Rik	4	0	0	0	1	1
4930503O07Rik	0	0	0	0	0	0
4930504C09Rik	0	0	0	0	0	0
4930504O13Rik	0	0	0	0	0	0
4930505A04Rik	0	0	0	0	0	0
4930505G20Rik	0	0	0	0	0	0
4930505K13Rik	0	0	0	0	0	0
4930505K14Rik	0	0	0	0	0	0
4930505N22Rik	0	0	0	0	0	0
4930506A18Rik	0	0	0	0	0	0
4930506C21Rik	0	0	0	0	0	0
4930507D05Rik	0	0	0	0	0	0
4930507D10Rik	0	0	0	0	0	0
4930509E16Rik	0	0	0	0	0	0
4930509G22Rik	0	0	0	0	0	0
4930509J09Rik	0	0	0	0	0	0
4930509K18Rik	0	0	0	0	0	0
4930511A02Rik	0	0	0	0	0	0
4930511A08Rik	0	0	0	0	0	0
4930511E03Rik	0	0	0	0	0	0
4930511M06Rik	1	0	0	0	0	0
4930512B01Rik	0	0	0	0	0	0
4930512J16Rik	0	0	0	0	0	0
4930512M02Rik	0	0	0	0	0	0
4930513D17Rik	0	0	0	0	0	0
4930513N10Rik	0	0	0	0	0	0
4930513O06Rik	0	0	0	0	0	0
4930515B02Rik	0	0	0	0	0	0
4930515G01Rik	0	0	0	0	0	0
4930515G16Rik	0	0	0	0	0	0
4930515L03Rik	0	0	0	0	0	0
4930515L19Rik	0	0	0	3	0	0
4930517E11Rik	0	0	0	0	0	0
4930517M08Rik	0	0	0	0	0	0
4930518J21Rik	0	0	0	0	0	0
4930518P08Rik	0	0	0	0	0	0
4930519D14Rik	0	0	0	0	0	0
4930519F16Rik	0	0	0	0	0	0
4930519F24Rik	0	0	0	0	0	0
4930519G04Rik	0	0	0	0	0	0
4930519H02Rik	0	0	0	0	0	0
4930519K11Rik	0	0	0	0	0	0
4930519L02Rik	0	0	0	0	0	0
4930520O04Rik	0	0	0	0	0	0
4930520P13Rik	0	0	0	0	0	0
4930521E06Rik	0	0	0	0	0	0
4930521O11Rik	0	0	0	0	0	0
4930521O17Rik	0	0	0	0	0	0
4930522H14Rik	0	0	0	0	0	0
4930522O17Rik	0	0	0	0	0	0
4930522P08Rik	0	0	0	0	0	0
4930523C07Rik	7	8	4	4	7	1
4930523O13Rik	0	0	0	0	0	0
4930524B15Rik	0	0	0	0	0	0
4930524B17Rik	0	0	0	0	0	0
4930524C18Rik	0	0	0	0	0	0
4930524N10Rik	0	0	0	0	0	0
4930524O05Rik	0	0	0	0	0	0
4930524O08Rik	0	0	0	0	0	0
4930525C09Rik	0	0	0	0	0	0
4930525D18Rik	0	0	0	0	0	0
4930525G20Rik	0	0	0	0	0	0
4930526H09Rik	0	0	0	0	0	0
4930526I15Rik	0	0	0	0	0	0
4930526L06Rik	0	0	0	0	0	0
4930527F14Rik	0	0	0	0	0	0
4930527G23Rik	0	0	0	0	0	0
4930528A17Rik	0	0	0	0	0	0
4930528D03Rik	0	0	0	0	0	0
4930528G23Rik	0	0	0	0	0	0
4930528H21Rik	0	0	0	0	0	0
4930528P14Rik	0	0	0	0	0	0
4930529C04Rik	0	0	0	0	0	0
4930529K09Rik	0	0	0	0	0	0
4930529L06Rik	0	0	0	0	0	0
4930532I03Rik	0	0	0	0	0	0
4930532M18Rik	0	0	0	0	0	0
4930533B01Rik	0	0	0	0	0	0
4930533N22Rik	0	0	0	0	0	0
4930533P14Rik	0	0	0	0	0	0
4930534H03Rik	0	0	0	0	0	0
4930539C22Rik	0	0	0	0	0	0
4930539E08Rik	0	0	0	0	0	0
4930539J05Rik	0	0	0	0	0	0
4930539M17Rik	0	0	0	0	0	0
4930539N22Rik	0	0	0	0	0	0
4930540M03Rik	0	0	0	0	0	0
4930542C21Rik	0	0	0	0	0	0
4930542D17Rik	0	0	0	0	0	0
4930542M03Rik	0	0	0	0	0	0
4930543E12Rik	0	0	0	0	0	0
4930543N07Rik	0	0	0	0	0	0
4930544D05Rik	0	0	0	0	0	0
4930544G11Rik	0	0	0	0	0	0
4930544M13Rik	0	0	0	0	0	0
4930545E07Rik	0	0	0	0	0	0
4930545H06Rik	0	0	0	0	0	0
4930545L23Rik	0	0	0	0	0	0
4930546C10Rik	0	0	0	0	0	0
4930546K05Rik	0	0	0	0	0	0
4930547E08Rik	0	0	0	0	0	0
4930547E14Rik	0	0	0	0	0	0
4930548G14Rik	0	0	0	0	0	0
4930548H24Rik	0	0	0	0	0	0
4930548J01Rik	0	0	0	0	0	0
4930548K13Rik	0	0	0	0	0	0
4930549C15Rik	0	0	0	0	0	0
4930549G23Rik	0	0	0	0	0	0
4930550C14Rik	0	0	0	0	0	0
4930550C17Rik	0	0	0	0	0	0
4930550L24Rik	0	0	0	0	0	0
4930552N02Rik	0	0	0	0	0	0
4930552P12Rik	0	0	0	0	0	0
4930553C11Rik	0	0	0	0	0	0
4930553E22Rik	0	0	0	0	0	0
4930553J12Rik	0	0	0	0	0	0
4930554C24Rik	0	0	0	0	0	0
4930554G24Rik	0	0	0	0	0	0
4930554H23Rik	0	0	0	0	0	0
4930554I06Rik	0	0	0	0	0	0
4930555B11Rik	0	0	0	0	0	0
4930555B12Rik	0	0	0	0	0	0
4930555G01Rik	0	0	0	0	0	0
4930555G21Rik	0	0	0	0	0	0
4930555K05Rik	0	0	0	0	0	0
4930555K19Rik	0	0	0	0	0	0
4930556C24Rik	0	0	0	0	0	0
4930556G01Rik	0	0	0	0	0	0
4930556J02Rik	0	0	0	0	0	0
4930556L07Rik	0	0	0	0	0	0
4930556M19Rik	0	0	0	0	0	0
4930556N09Rik	0	0	0	0	0	0
4930556N13Rik	0	0	0	0	0	0
4930557F10Rik	0	0	0	0	0	0
4930557J02Rik	0	0	0	0	0	0
4930557K07Rik	0	0	0	0	0	0
4930558C23Rik	0	0	0	0	0	0
4930558F17Rik	0	0	0	0	0	0
4930558G05Rik	0	0	0	0	0	0
4930558J18Rik	0	0	0	0	0	0
4930558K02Rik	0	0	0	0	0	0
4930559C10Rik	0	0	0	0	0	0
4930562C15Rik	0	0	0	0	0	0
4930562F07Rik	0	0	0	0	0	0
4930563D23Rik	0	0	0	0	0	0
4930563E18Rik	0	0	0	0	0	0
4930563E22Rik	0	0	0	0	0	0
4930563F08Rik	0	0	0	0	0	0
4930563H07Rik	0	0	0	0	0	0
4930563M20Rik	0	0	0	0	0	0
4930563M21Rik	0	0	0	0	0	0
4930564C03Rik	0	0	0	0	0	0
4930564D02Rik	0	0	0	0	0	0
4930565D16Rik	0	0	0	0	0	0
4930565N06Rik	0	0	0	0	0	0
4930567H12Rik	0	0	0	0	0	0
4930567H17Rik	0	0	0	0	0	0
4930567J20Rik	0	0	0	0	0	0
4930567K12Rik	0	0	0	0	0	0
4930567K20Rik	0	0	0	0	0	0
4930568D16Rik	0	0	0	0	0	0
4930568E12Rik	0	0	0	0	0	0
4930568G15Rik	0	0	0	0	0	0
4930570G19Rik	0	0	0	0	0	0
4930571K23Rik	0	0	0	0	0	0
4930571O06Rik	0	0	0	0	0	0
4930572K03Rik	0	0	0	0	0	0
4930572O03Rik	0	0	0	0	0	0
4930572O13Rik	0	0	0	0	0	0
4930573H18Rik	0	0	0	0	0	0
4930573O16Rik	0	0	0	0	0	0
4930577N17Rik	0	1	0	0	0	0
4930578C19Rik	0	0	0	0	0	0
4930578E11Rik	0	0	0	0	0	0
4930578I06Rik	0	0	0	0	0	0
4930578M01Rik	0	0	0	0	0	0
4930578N18Rik	0	0	0	0	0	0
4930579F01Rik	0	0	0	0	0	0
4930579G18Rik	0	0	0	1	0	0
4930579G24Rik	1	0	0	0.5	0	0
4930579H20Rik	0	0	0	0	0	0
4930579J19Rik	0	0	0	0	0	0
4930579K19Rik	0	0	0	0	0	0
4930579P08Rik	0	0	0	0	0	0
4930581F22Rik	0	1	0	0	0	0
4930583I09Rik	0	0	0	0	0	0
4930583K01Rik	0	0	0	0	0	0
4930583P06Rik	0	0	0	0	0	0
4930584F24Rik	0	0	0	0	0	0
4930586N03Rik	0	0	0	0	0	0
4930587E11Rik	0	0	0	0	0	0
4930589L23Rik	0	1	0	0	0	0
4930590J08Rik	0	0	0	0	0	0
4930590L20Rik	0	0	0	0	0	0
4930591A17Rik	0	0	0	0	0	0
4930591E09Rik	0	0	0	0	0	0
4930592A05Rik	0	0	0	0	0	0
4930592C13Rik	0	0	0	0	0	0
4930592I03Rik	0	0	0	0	0	0
4930593A02Rik	0	0	0	0	0	0
4930593C16Rik	0	0	0	0	0	0
4930594C11Rik	0	0.5	0	0	0.5	0
4930594O21Rik	0	0	0	0	0	0
4930595D18Rik	0	0	0	0	0	0
4930595M18Rik	0	0	0	0	0	0
4930596D02Rik	0	0	0	0	0	0
4930596I21Rik	0	0	0	0	0	0
4930597A21Rik	0	0	0	0	0	0
4930597G03Rik	0	0	0	0	0	0
4930598F16Rik	0	0	0	0	0	0
4930599N23Rik	0	0	0	0	0	0
4931402G19Rik	0	0	0	0	0	0
4931403E22Rik	0	0	0	0	0	0
4931403G20Rik	0	0	0	0	0	0
4931406B18Rik	0	0	0	0	0	0
4931406C07Rik	0	1	1	2	0	0
4931406H21Rik	0	0	0	0	0	0
4931406P16Rik	4	0	2	0	0	1
4931408C20Rik	0	0	0	0	0	0
4931408D14Rik	0	0	0	0	0	0
4931409K22Rik	0	0	0	0	0	0
4931414P19Rik	0	0	0	0	0	0
4931417E11Rik	0	0	0	0	0	0
4931419H13Rik	0	0	0	0	0	0
4931420L22Rik	0	0	0	0	0	0
4931423N10Rik	0	0	0	0	0	0
4931428F04Rik	0	0	0	0	0	0
4931428L18Rik	0	0	0	0	0	0
4931429L15Rik	0	0	0	0	0	0
4931429P17Rik	0	0	0	0	0	0
4931430N09Rik	0	0	0	0	0	0
4931431B13Rik	0	0	0	0	0	0
4931431C16Rik	0	0	0	0	0	0
4931440F15Rik	0	0	0	0	0	0
4931440J10Rik	0	0	0	0	0	0
4931440P22Rik	0	0	0	0	0	0
4932411N23Rik	0	0	0	0	0	0
4932412D23Rik	0	0	0	0	0.5	0
4932413F04Rik	0	0	0	0	0	0
4932414J04Rik	0	0	0	0	0	0
4932414N04Rik	0	0	0	0	0	0
4932415M13Rik	0	0	0	0	0	0
4932416H05Rik	0	0	0	0	0	0
4932429P05Rik	0	0	0	0	0	0
4932435O22Rik	0	0	0	0	0	0
4932438A13Rik	12	17	6	13	8	3
4932438H23Rik	0	0	0	0	1	1
4932441J04Rik	0	0	0	0	0	0
4932443I19Rik	0	0	0	0	0	0
4932702P03Rik	0	0	0	0	0	0
4933400A11Rik	0	0	0	0	0	0
4933400B14Rik	0	0	0	0	0	0
4933400C23Rik	0	0	0	0	0	0
4933400F21Rik	0	0	0	0	0	0
4933400L20Rik	0	0	0	0	0	0
4933401B06Rik	0	0	0	0	0	0
4933401D09Rik	0	0	0	0	0	0
4933401H06Rik	0	0	0	0	0	0
4933402C06Rik	0	0	0	0	0	0
4933402D24Rik	0	0	0	0	0	0
4933402E13Rik	0	0	0	0	0	0
4933402J07Rik	0	0	0	0	0	0
4933402J10Rik	0	0	0	0	0	0
4933402J15Rik	0	0	0	0	0	0
4933402N03Rik	0	0	0	0	0	0
4933402N22Rik	0	0	0	0	0	0
4933403O08Rik	0	0	0	0	0	0
4933404G15Rik	0	0	0	0	0	0
4933404K08Rik	0	0	0	0	0	0
4933404K13Rik	0	0	0	0	0	0
4933404O12Rik	0	1	0	0	1	1
4933405D12Rik	0	0	0	0	0	0
4933405E24Rik	1	0	0	1	0	0
4933405L10Rik	0	0	0	0	0	0
4933405O20Rik	0	0	0	0	0	0
4933406C10Rik	0	0	0	0	0	0
4933406D12Rik	0	0	0	0	0	0
4933406F09Rik	0	0	0	0	0	0
4933406G16Rik	0	0	0	0	0	0
4933406I18Rik	0	0	0	0	0	0
4933406J10Rik	0	0	0	0	0	0
4933406K04Rik	0	0	0	0	0	0
4933406M09Rik	0	0	0	0	0	0
4933407E24Rik	0	0	0	0	0	0
4933407G14Rik	0	0	0	0	0	0
4933407I05Rik	0	0	0	0	0	0
4933407K13Rik	0	0	0	0	0	0
4933407L21Rik	0	0	0	0	0	0
4933408B17Rik	0	0	0	1	0	0
4933408J17Rik	0	0	0	0	0	0
4933408N05Rik	0	0	0	0	0	0
4933409F18Rik	0	0	0	0	0	0
4933409G03Rik	0	0	0	0	0	0
4933409K07Rik	0	0	0	0	0	0
4933411E08Rik	0	0	0	0	0	0
4933411G06Rik	0	0	0	0	0	0
4933411K16Rik	0	0	0	0	0	0
4933412E12Rik	0	0	0	0	0	0
4933412E24Rik	0	0	0	0	0	0
4933412O06Rik	0	0	0	0	0	0
4933413J09Rik	0	0	0	0	0	0
4933413L06Rik	0	0	0	0	0	0
4933415F23Rik	0	0	0	0	0	1
4933416C03Rik	0	0	0	0	0	0
4933416E03Rik	0	0	0	0	0	0
4933416I08Rik	0	0	0	0	0	0
4933416M06Rik	0	0	0	0	0	0
4933416M07Rik	0	0	0	0	0	0
4933416O17Rik	0	0	0	0	0	0
4933417A18Rik	0	0	0	0	0	0
4933417D19Rik	0	0	0	0	0	0
4933417E11Rik	0	0	0	0	0	0
4933417G07Rik	0	0	0	0	0	0
4933417O13Rik	0	0	0	0	0	0
4933421I07Rik	0	0	0	0	0	0
4933421O10Rik	1	0	0	0	0	0
4933422A05Rik	0	0	0	0	0	0
4933424G05Rik	0	0	0	0	0	0
4933424G06Rik	0	0	0	0	0	0
4933425B07Rik	0	0	0	0	0	0
4933425L06Rik	0	0	0	0	0	0
4933427D06Rik	0	0	0	0	0	0
4933427D14Rik	2	0	1	3	1	0
4933427E11Rik	0	0	0	0	0	0
4933427E13Rik	0	0	0	0	0	0
4933427I22Rik	0	0	0	0	0	0
4933428C19Rik	0	0	0	0	0	0
4933428G20Rik	0	0	0	0	0	0
4933428M09Rik	0	0	0	0	0	0
4933429K18Rik	0	0	0	0	0	0
4933429O19Rik	0	0	0	0	0	0
4933430H16Rik	0	0	0	0	0	0
4933430I17Rik	0	0	0	0	0	0
4933430M04Rik	0	0	0	0	0	0
4933430N04Rik	0	0	0	0	0	0
4933431E20Rik	0	0	0	0	0	0
4933431G14Rik	0	0	0	0	0	0
4933432G23Rik	0	0	0	0	0	0
4933432I03Rik	0	0	0	0	0	0
4933432I09Rik	0	0	0	0	0	0
4933432K03Rik	0	0	0	0	0	0
4933433F19Rik	0	0	0	0	0	0
4933433G08Rik	0	0	0	0	0	0
4933433G15Rik	0	0	0	0	0	0
4933433G19Rik	0	0	0	0	0	0
4933433H22Rik	0	0	0	0	0	0
4933434E20Rik	4	4	3	3	4	1
4933436E23Rik	0	0	0	0	0	0
4933436H12Rik	0	0	0	0	0	0
4933436I01Rik	0	0	0	0	0	0
4933438B17Rik	0	0	0	0	0	0
4933438K21Rik	0	0	0	0	0	0
4933439C10Rik	0	0	0	1	0	0
4933439K11Rik	0	0	0	0	0	0
4933440J02Rik	0	0	0	0	0	0
4933440M02Rik	0	0	0	0	0	0
5031410I06Rik	0	0	0	0	0	0
5031425E22Rik	1	0	1	2	2	0
5031425F14Rik	0	0	0	0	0	0
5031426D15Rik	0	0	0	0	0	0
5031434C07Rik	0	0	0	0	0	0
5031434O11Rik	0	0	0	0	0	0
5031439G07Rik	0	0	0	0	0	0
5033403F01Rik	0	0	0	0	0	0
5033403H07Rik	0	0	0	0	0	0
5033404E19Rik	0	0	0	0	0	0
5033406O09Rik	0	0	0	0	0	0
5033417F24Rik	0	0	0	0	0	0
5033428I22Rik	0	0	0	0	0	0
5330411J11Rik	0	0	0	0	0	0
5330413P13Rik	0	0	0	0	0	0
5330416C01Rik	0	0	0	0	0	0
5330417C22Rik	0	0	0	0	0	0
5330434G04Rik	0	0	0	0	0	0
5330439B14Rik	0	0	0	0	0	0
5430401F13Rik	0	0	0	0	0	0
5430402E10Rik	0	0	0	0	0	0
5430402O13Rik	0	0	0	0	0	0
5430403N17Rik	0	0	0	0	0	0
5430405H02Rik	1	0	0	0	1	0
5430416N02Rik	1	1	0	0	2	1
5430419D17Rik	0	0	0	0	0	0
5430421F17Rik	0	0	0	0	0	0
5430425K12Rik	0	0	0	0	0	0
5430427M07Rik	0	0	0	0	0	0
5430427O19Rik	0	1	0	0	1	0
5430428K19Rik	0	0	0	0	0	0
5430431A17Rik	0	0	0	0	0	0
5430434I15Rik	0	0	0	0	0	0
5430437J10Rik	0	0	0	0	0	0
5430440P10Rik	0	0	0	0	0	0
5530400C23Rik	0	0	0	0	0	0
5530401A14Rik	0	0	0	0	0	0
5530601H04Rik	0	0	0	0	0	1
5730403I07Rik	0	0	0	0	0	0
5730405O15Rik	0	0	0	0	1	0
5730408K05Rik	4	2	1.5	5	2.5	2
5730409E04Rik	0	1	0	0	1	0
5730412P04Rik	0	0	0	0	0	0
5730416F02Rik	0	0	0	0	0	0
5730420D15Rik	0	0	0	0	0	0
5730422E09Rik	0	0	0	0	0	0
5730435O14Rik	0	1	0	0	0	0
5730455P16Rik	0.5	1	0	0.5	2	0
5730460C07Rik	0	0	0	0	0	0
5730480H06Rik	0	0	0	0	0	0
5730488B01Rik	0	0	0	0	0	0
5730507C01Rik	0	0	0	0	0	0
5730522E02Rik	0	0	0	0	0	0
5730559C18Rik	0	0	0	0	0	0
5830411N06Rik	0	0	0	0	0	0
5830416I19Rik	0	0	0	0	0	0
5830417I10Rik	4	3	0	3	2	2
5830418P13Rik	0	0	0	0	1	0
5830428M24Rik	2	2	1	2	1	1
5830432E09Rik	1	0	0	0	1	0
5830444B04Rik	0	0	0	0	0	0
5830454E08Rik	1	0	0	0	0	0
5830473C10Rik	0	0	0	0	0	0
5930403L14Rik	0	0	0	0	0	0
5930412G12Rik	0	0	0	0	0	0
5930430L01Rik	0	0	0	0	0	0
5930438M14Rik	0	0	0	0	0	0
6030407O03Rik	0	0	0	0	0	0
6030408B16Rik	0	0	0	0	0	0
6030419C18Rik	0	0	0	0	0	0
6030440G07Rik	0	0	0	0	0	0
6030443J06Rik	0	0	0	0	0	0
6030458C11Rik	1	1	0	1	0	0
6030466F02Rik	0	0	0	0	0	0
6030468B19Rik	0	0	0	0	0	0
6030469F06Rik	0	0	0	0	0	0
6030471H07Rik	0	0	0	0	0	0
6030498E09Rik	0	0	0	0	0	0
6230400D17Rik	1	0	0	0	0	0
6330403K07Rik	0	1	0	0	0	0
6330407A03Rik	1	1	0	0	0	0
6330409D20Rik	0	0	0	0	0	0
6330410L21Rik	0	0	0	0	0	0
6330415B21Rik	0	0	0	0	0	0
6330415G19Rik	0	0	0	0	0	0
6330418K02Rik	1	1	0	0	0	0
6330549D23Rik	0	0	1	0	0	0
6430411K18Rik	0	0	0	0	0	0
6430503K07Rik	0	0	0	0	0	0
6430531B16Rik	0	0	0	0	0	0
6430548M08Rik	0	0	0	0	0	0
6430550D23Rik	0	0	0	0	0	0
6430553K19Rik	0	0	0	0	0	0
6430562O15Rik	0	0	0	0	0	0
6430571L13Rik	1	0	0	0	0	0
6430573F11Rik	0	0	0	0	0	0
6430584L05Rik	0	0	0	0	0	0
6430628N08Rik	0	0	0	0	0	0
6430706D22Rik	1	0	0.5	0	0.5	1.5
6430710C18Rik	0	0	0	0	0	0
6530402F18Rik	2	1	1	2	0	0
6530403H02Rik	0	0	0	0	0	0
6530411M01Rik	0	0	0	0	0	0
6720468P15Rik	0	0	0	0	0	0
6720483E21Rik	0	0	0	0	0	0
6720489N17Rik	0	0	0	0	0	0
6820408C15Rik	0	0	0	0	0	0
6820426E19Rik	0	0	0	0	0	0
6820431F20Rik	15	7	1	6.5	13	6.5
7420426K07Rik	0	0	0	0	0	0
7420461P10Rik	0	0	0	0	0	0
7420700N18Rik	1	0	0	0	0	0
7420701I03Rik	0	0	0	0	0	0
7530416G11Rik	0	0	0	0	0	0
7630403G23Rik	0	0	0	0	0	0
8030411F24Rik	0	0	0	0	0	0
8030423F21Rik	0	0	0	0	0	0
8030423J24Rik	0	0	0	0	0	0
8030442B05Rik	0	0	0	0	0	0
8030443G20Rik	0	0	0	0	0	0
8030451O07Rik	0	0	0	0	0	0
8030455M16Rik	0	0	0	0	0	0
8030462N17Rik	0	1	0	0	0	0
8030474K03Rik	0	0	0	0	0	0
8430408G22Rik	0	0	0	0	0	0
8430422H06Rik	0	0	0	0	0	0
8430423G03Rik	0	0	0	0	0	0
8430426J06Rik	0	0	0	0	0	0
8430429K09Rik	0	2	0	0	0	0
8430430B14Rik	0	0	0	0	0	0
8430431K14Rik	0	0	0	0	0	0
8430436N08Rik	0	0	0	0	0	0
8430437L04Rik	0	0	0	0	0	0
9030025P20Rik	0	0	0	0	0.33	0
9030204H09Rik	0	0	0	0	0	0
9030404E10Rik	0	0	0	0	0	0
9030612E09Rik	0	0	0	0	0	0
9030616G12Rik	0	0	0	0	0	0
9030619P08Rik	0	0	0	0	0	0
9030624G23Rik	0	0	0	0	0	0
9030624J02Rik	3	6	1	0	1	2
9030625G05Rik	0	0	0	0	0	0
9130008F23Rik	0	0	0	1	0	0
9130011E15Rik	0	0	0	0	0	0
9130015A21Rik	0	0	0	0	0	0
9130015L21Rik	0	0	0	0	0	0
9130019O22Rik	0	1	0	1	0.33	0
9130019P16Rik	0	0	0	0	0	0
9130023H24Rik	0	0	0	0	0	0
9130024F11Rik	0	0	1	0	0	0
9130204L05Rik	0	0	0	0	0	0
9130209A04Rik	0	0	0	0	0	0
9130221F21Rik	0	0	0	0	0	0
9130221H12Rik	1	0	1	0	0	0
9130227L01Rik	0	0	0	0	0	0
9130230L23Rik	0	0	0	0	0	0
9130401M01Rik	4	4	2	2	3	0
9130409I23Rik	0	0	0	0	0	0
9230009I02Rik	0	0	0	0	0	0
9230019H11Rik	0	0	0	0	0	0
9230020A06Rik	0	0	0	0	0	0
9230102K24Rik	0	0	0	0	0	0
9230102O04Rik	1	0	2	0	2	1
9230104L09Rik	0	0	0	0	0	0
9230105E05Rik	0	0	0	0	0	0
9230110C19Rik	0	0	0	0	0	0
9230110F15Rik	0	0	0	0	0	0
9230112D13Rik	0	0	0	0	0	0
9230112J17Rik	0	0	1	0	0	0
9230114K14Rik	0	0	0	0	0	0
9230116L04Rik	0	0	0	0	0	0
9230116N13Rik	0	0	0	0	0	0
9230117E06Rik	0	0	0	0	0	0
9330020H09Rik	0	0	0	0	0	0
9330102E08Rik	0	0	0	0	0	0
9330104G04Rik	0	0	0	0	0	0
9330111N05Rik	0	0	0	0	0	0
9330117O12Rik	0	0	0	0	0	0
9330133O14Rik	0	1	2	0	0	0
9330136K24Rik	0	0	0	0	0	0
9330151L19Rik	1	1	0	0	0	0
9330158H04Rik	0	1	0	0	0	0
9330159F19Rik	0	1	0	0	0	0
9330159M07Rik	0	0	0	1	0	0
9330162B11Rik	0	0	0	0	0	0
9330175E14Rik	1	0	0	1	0	0
9330175M20Rik	0	0	0	0	0	0
9330178D15Rik	0	0	0	0	0	0
9330179D12Rik	0	0	0	0	0	0
9330182L06Rik	0	0	0	0	0	0
9330182O14Rik	0	0	0	0	0	0
9330188P03Rik	0	0	0	0	0	0
9330199G10Rik	0	0	0	0	0	0
9430007A20Rik	0	0	0	0	0	0
9430014N10Rik	0	0	0	0	0	0
9430015G10Rik	0	1	0	0	0	0
9430018G01Rik	1	0	0	0	0	0
9430019J16Rik	0	0	0	0	0	0
9430021M05Rik	0	0	0	0	0	0
9430037G07Rik	0	0	0	0	0	0
9430038I01Rik	0	0	1	0	1	0
9430041J12Rik	0	0	0	1	0	0
9430060I03Rik	0	0	0	0	0	0
9430065F17Rik	0	0	0	0	0	0
9430069I07Rik	0	0	0	0	0	0
9430078K24Rik	0	0	0	0	0	0
9430083A17Rik	1	0	0	0	0	0
9430091E24Rik	0	0	1	0	0	0
9530002B09Rik	0	0	0	0	0	0
9530003J23Rik	0	0	0	0	0	0
9530014B07Rik	0	0	0	0	0	0
9530020I12Rik	0	0	0	0	0	0
9530026F06Rik	0	0	0	0	0	0
9530026P05Rik	0	0	0	0	0	0
9530027J09Rik	0	0	0	0	0	0
9530036O11Rik	0	0	0	0	0	0
9530051G07Rik	0	0	0	0	0	0
9530052C20Rik	0	0	0	0	0	0
9530052E02Rik	0	0	0	0	0	0
9530053A07Rik	0	0	0	0	0	0
9530059O14Rik	0	0	0	0	0	0
9530062K07Rik	0	1	0	0	0	0
9530068E07Rik	6	2	1	5	2	3
9530077C05Rik	0	0	0	0	0	0
9530080O11Rik	0	0	0	0	0	0
9530082P21Rik	0	0	0	0	0	0
9530091C08Rik	0	0	0	0	0	0
9630001P10Rik	0	0	0	0	0	0
9630013A20Rik	0	0	0	0	0	0
9630013K17Rik	0	0	0	0	0	0
9630028B13Rik	0	0	0	0	0	0
9630028H03Rik	0	0	0	0	0	0
9630028I04Rik	0	0	0	0	0	0
9830107B12Rik	0	0	0	0	0	0
9830132P13Rik	0	0	0	0	0	0
9830166K06Rik	0	0	0	0	0	0
9930012K11Rik	0	1	0	0	1	1
9930014A18Rik	0	0	0	0	0	0
9930021J03Rik	4	1	5	3	2	2
9930104L06Rik	0	3	1	0	0	0
9930111H07Rik	0	0	0	0	0	0
9930111J21Rik1	0	0	0	0	0	0
9930111J21Rik2	0	0	0	0	0	0
9330162012Rik	0	0	0	0	0	0
a	0	0	0	0	0	0
A030001D20Rik	0	0	0	0	0	0
A1bg	0	0	0	0	0	0
A1cf	0	0	0	0	0	0
A2m	0	0	0	0	0	0
A2ml1	0	0	0	0	0	0
A3galt2	0	0	0	0	0	0
A4galt	0	0	0	2	1	2
A4gnt	0	0	0	0	0	0
A130010J15Rik	0	0	0	0	1	1
A130030D18Rik	0	0	0	0	0	0
A130077B15Rik	0	0	0	0	0	0
A230001M10Rik	0	0	0	0	0	0
A230009B12Rik	0	0	0	0	0	0
A230020J21Rik	0	0	0	0	0	0
A230028O05Rik	0	0	0	0	0	0
A230050P20Rik	3	0	0	2	1	1
A230056J06Rik	0	0	0	0	0	0
A230056P14Rik	0	0	0	0	0	0
A230057D06Rik	0	0	0	0	0	0
A230070E04Rik	0	0	0	0	0	0
A230072C01Rik	1	0	0	0	0	0
A230072E10Rik	0	0	0	0	0	0
A230077H06Rik	0	0	0	0	0	0
A230083G16Rik	0	0	0	0	0	0
A230103J11Rik	0	0	0	0	0	0
A230107N01Rik	0	0	0	0	0	0
A230108P19Rik	0	0	0	0	0	0
A330008L17Rik	0	0	0	0	0	0
A330009N23Rik	0	0	0	0	0	0
A330015K06Rik	0	0	0	0	0	0
A330023F24Rik	0	0	0	0	0	0
A330032B11Rik	0	0	0	0	1	0
A330033J07Rik	0	0	0	0	0	0
A330035P11Rik	0	0	0	0	0	0
A330040F15Rik	0	0	0	0	0	0
A330041J22Rik	0	0	0	0	0	0
A330048O09Rik	0	0	0	0	0	0
A330049N07Rik	0	0	0	0	0	0
A330069E16Rik	0	1	0	0	0	0
A330070K13Rik	0	0	0	0	0	0
A330074K22Rik	0	0	0	0	0	0
A330076C08Rik	0	0	0	0	0	0
A330076H08Rik	0	0	0	0	0	0
A330093E20Rik	0	0	0	0	0	0
A330102I10Rik	0	0	0	0	0	0
A430005L14Rik	1	2	2	0	3	0
A430033K04Rik	0	1	0	0	0	0
A430035B10Rik	0	1	0	0	0	1
A430046D13Rik	1	0	1	0	0	0
A430057M04Rik	0	0	0	0	0	0
A430078G23Rik	0	0	0	0	0	0
A430078I02Rik	0	0	0	0	0	0
A430085M09Rik	0	0	0	0	0	0
A430088P11Rik	0	0	0	0	0	0
A430089I19Rik	0	0	0	0	0	0
A430090L17Rik	0	0	0	0	1	0
A430093F15Rik	0	0	0	0	0	0
A430105I19Rik	0	0	0	0	0	0
A530006G24Rik	0	0	0	0	0	0
A530010L16Rik	0	0	0	0	0	0
A530013C23Rik	0	0	0	0	0	0
A530016L24Rik	0	0	0	0	0	0
A530021J07Rik	0	0	0	0	0	0
A530032D15Rik	0	0	0	0	0	0
A530046M15Rik	0	0	0	0	0	0
A530050N04Rik	0	0	0	0	0	0
A530053G22Rik	0	0	0	0	0	0
A530058N18Rik	0	0	0	0	0	0
A530064D06Rik	0	0	0	0	0	0
A530065N20Rik	0	0	0	0	0	0
A530072M11Rik	0	0	0	0	0	0
A530088E08Rik	0	0	0	0	0	0
A530099J19Rik	0	0	0	0	0	0
A630001G21Rik	1	3	0	2	1	1
A630001O12Rik	0	0	0	0	0	0
A630010A05Rik	0	0	0	0	0	0
A630012P03Rik	0	0	0	0	0	0
A630019I02Rik	0	0	0	0	0	0
A630020A06	0	0	0	0	0	0
A630023A22Rik	0	0	0	0	0	0
A630023P12Rik	0	0	0	0	0	0
A630066F11Rik	0	0	0	0	0	0
A630072M18Rik	3	1	1	2	2	0
A630073D07Rik	0	0	0	0	0	0
A630075F10Rik	0	0	0	0	0	0
A630076J17Rik	0	0	0	0	0	0
A630077J23Rik	0	0	0	0	0	0
A630089N07Rik	0	0	0	0	0	0
A630095E13Rik	0	0	0	0	0	0
A630095N17Rik	0	0	0	0	0	0
A730004F24Rik	0	0	0	0	0	0
A730006G06Rik	0	0	0	0	0	0
A730008H23Rik	0	0	0	0	0	0
A730017C20Rik	0	0	0	0	0	0
A730017L22Rik	1	0	1	1	0	1
A730018C14Rik	0	0	0	0	0	0
A730020E08Rik	0	0	0	0	0	0
A730020M07Rik	0	0	0	0	0	0
A730036I17Rik	0	0	0	0	0	0
A730043L09Rik	0	0	0	0	0	0
A730046J19Rik	0	0	0	0	0	0
A730056A06Rik	0	0	0	0	0	0
A730063M14Rik	0	1	2	0	4	0
A730082K24Rik	0	0	0	0	0	0
A730085K08Rik	0	0	0	0	0	0
A730090N16Rik	0	0	0	0	0	0
A830009L08Rik	0	0	0	0	0	0
A830010M20Rik	0	0	0	0	1	0
A830011K09Rik	0	0	0	0	0	0
A830018L16Rik	0	0	1	2	0	0
A830019L24Rik	0	0	0	0	0	0
A830019P07Rik	0	0	0	0	0	0
A830029E22Rik	0	0	0	0	0	0
A830035O19Rik	0	0	0	0	0	0
A830052D11Rik	0	0	0	0	0	0
A830082K12Rik	0	0	0	0	0	0
A830082N09Rik	1	0	0	0	0	0
A930001A20Rik	0	0	0	0	0	0
A930001C03Rik	0	0	0	0	0	0
A930002C04Rik	0	0	0	0	0	0
A930003A15Rik	0	0	0	0	0	0
A930003O13Rik	0	0	0	0	0	0
A930004D18Rik	0	0	0	0	0	0
A930005H10Rik	1	2	0	1	0	0
A930006I01Rik	0	0	0	0	0	0
A930006K02Rik	0	0	0	0	0	0
A930007A09Rik	0	1	0	0	0	0
A930007I19Rik	0	0	0	0	0	0
A930009A15Rik	0	0	0	0	0	0
A930011G23Rik	0	0	0	0	0	0
A930012L18Rik	0	0	0	0	0	0
A930013F10Rik	1	0	0	4	0	1
A930015D03Rik	0	0	0	0	0	0
A930016O22Rik	0	0	0	0	1	0
A930017K11Rik	0	0	0	0	0	0
A930017M01Rik	0	0	0	0	0	0
A930018P22Rik	0	0	0	0	0	0
A930019D19Rik	0	0	0	0	0	0
A930024E05Rik	0	1	2	1	2	0
A930031H19Rik	0	0	0	0	0	0
A930033H14Rik	0	0	0	0	0	0
A930041C12Rik	0	0	0	1	0	0
AA387883	0	0	0	0	0	0
AA388235	1	0	0	0	0	0
AA413626	0	0	0	0	0	0
AA414768	0	0	0	0	1	0
AA465934	0	0	0	0	0	0
AA467197	11	7	6	10	9	2
AA536875	0	0	0	0	0	0
AA543186	0	0	0	0	0	0
AA543401	0	0	0	0	0	0
AA545190	0	0	0	0	0	0
AA619741	0	0	0	0	0	0
AA792892	0	0	0	0	0	0
AA986860	0	0	0	0	0	0
Aaas	3	2	0	3	2	0
Aacs	2	0	0	0	3	0
Aadac	0	0	0	0	0	0
Aadacl2	0	0	0	0	0	0
Aadacl3	0	0	0	0	0	0
Aadacl4	0	0	0	0	0	0
Aadat	0	0	0	0	0	0
Aaed1	0	0	0	1	0	0
Aagab	2	4	0	0	2	1
Aak1	5	8	5	3	10	2
Aamdc	0	1	0	1	0	0
Aamp	9	2	2	1	7	4
Aanat	0	0	0	0	0	0
Aar2	1	0	0	0	0	0
Aard	0	0	0	0	0	0
Aars	3	7	3	1	0	2
Aars2	1	1	0	0	0	1
Aarsd1	0	3	3	2	3	0
Aasdh	0	0	0	0	1	0
Aasdhppt	4	3	0	1	3	1
Aass	0	0	0	0	0	0
Aatf	1	1	0	0	0.5	1
Aatk	0	0	0	0	0	0
AB124611	1	1	1	1	2	0
Abat	0	0	0	0	0	0
Abca1	0	0	0	0	0	0
Abca2	11	5	5	5	6	2
Abca3	1	0	1	3	0	0
Abca4	0	0	0	0	0	0
Abca5	4	2	1	1	3	0
Abca6	0	0	0	0	0	0
Abca7	7	0	2	5	4	3
Abca8a	0	0	0	0	0	0
Abca8b	0	0	0	0	0	0
Abca9	0	1	0	0	0	0
Abca12	0	0	0	0	0	0
Abca13	0	0	0	0	0	0
Abca14	0	0	0	0	0	0
Abca15	0	0	0	0	0	0
Abca16	0	0	0	0	0	0
Abca17	0	0	0	0	0	0
Abcb1a	0	0	0	0	0	0
Abcb1b	1	1	1	0	0	0
Abcb4	0	0	0	0	0	0
Abcb5	0	0	0	0	0	0
Abcb6	0	0	0	0	0	0
Abcb7	3	6	0	1	0	1
Abcb8	0	1	0	0	0.5	0
Abcb9	2	4	0	3	2	0
Abcb10	0	2	1	0	0	0
Abcb11	0	0	0	0	0	0
Abcc1	4	2	3	3	2	2
Abcc2	0	0	0	0	0	0
Abcc3	0	0	0	0	0	0
Abcc4	1	1	0	0	0	0
Abcc5	0	2	1	1	0	0
Abcc6	0	0	0	0	0	0
Abcc8	0	0	0	0	0	0
Abcc9	0	0	0	0.5	0	0
Abcc10	0	1	0	0	2	0
Abcc12	0	0	0	0	0	0
Abcd1	0	0	2	0	2	0
Abcd2	0	0	0	0	0	0
Abcd3	1	0	0	1	1	0
Abcd4	0	0	1	0	2	0
Abce1	3	9	1	3	3	2
Abcf1	12	12	2	4	12	6
Abcf2	1	4	3	1	1	2
Abcf3	2	2	5	2	1	1
Abcg1	0	0	0	0	0	0
Abcg2	1	0	0	0	0	0
Abcg3	3	1	1	1	0	1
Abcg4	0	0	0	0	0	0
Abcg5	0	0	0	0	0	0
Abcg8	0	0	0	0	0	0
Abhd1	0	0	0	0	0	0
Abhd2	0	1	0	0	0	0
Abhd3	0	0	0	0	0	0
Abhd4	1	3	2	2	0	1
Abhd5	0	2	0	2	0	0
Abhd6	0	2	0	0	1	1
Abhd8	3	2	2	1	2	0
Abhd10	0	0	0	0	0	1
Abhd11	1	3	0	0	0	0
Abhd11os	0	0	0	0	0	0
Abhd12	2	0	1	0	1	0
Abhd12b	0	0	0	0	0	0
Abhd13	1	3	1	2	2	3
Abhd14a	1	0	0	2	2	0
Abhd14b	0	0	0	1	1	1
Abhd15	2	1	0	2	0	3
Abhd16a	6	4	1	1	3	0
Abhd16b	0	0	0	0	0	0
Abhd17a	5.25	4	4	1	2	4
Abhd17b	5	6	4	2	7	3
Abhd17c	0	1	0	1	0	0
Abhd18	0	0	0	0	0	0
Abi1	3	4	10	9	5	6
Abi2	1	2	0	0	0	1
Abi3	0	0	0	0	0	0
Abi3bp	0	0	0	0	0	0
Abl1	1	3	0	2	3	2
Abl2	3	0	0	1	0	3
Ablim1	15	28	15	18	16	15
Ablim2	0	0	0	0	0	0
Ablim3	0	1	0	0	1	0
Abo	0	0	0	0	0	0
Abr	5	4	3	0	0	2
Abra	0	0	0	0	0	0
Abracl	3	14	3	0	6	4
Abraxas1	0	0	0	0.5	0	0
Abraxas2	0	2	1	1	0	1
Abt1	1	1	1	0	0	0
Abtb1	2	1	1	3	2	1
Abtb2	2	3	0	1	2	4
Acaa1a	4	1	1	1	1	2
Acaa1b	0	0	0	0	0	0
Acaa2	6	3	2	1	0	1
Acaca	2	1	1	0	0	0
Acacb	0	0	0	0	0	0
Acad8	2	0	0	0	0	1
Acad9	0	0	0	0	0	1
Acad10	0	0	0	0	0	0
Acad11	1	0	0	0	0	0
Acad12	0	0	0	0	0	0
Acadl	8	10	7	7	12	5
Acadm	2	3	1	0	2	4
Acads	1	1	0	2	1	0
Acadsb	2	4	0	2	2	1
Acadvl	2	3	5	2	2	3
Acan	0	0	0	0	0	0
Acap1	10	7	3	2	2	2
Acap2	3	4	1	4	0	1
Acap3	1	0	0	0	0	0
Acat1	5	1	4	5	4	2
Acat2	2	2	1	2	1	0
Acat3	0	0	0	0	0	0
Acbd3	6	4	0	6	3	1
Acbd4	1	1	0	1	0	0
Acbd5	2	1	3	3	1	1
Acbd6	8	5	1	1	2	0
Acbd7	0	0	1	1	0	0
Accs	1	1	0	0	3	1
Accsl	0	0	0	0	0	0
Acd	9	3	4	6	5	4
Ace	0.5	0	0	0	0	0
Ace2	0	0	0	0	0	0
Ace3	0	0	0	0	0	0
Acer1	0	0	0	0	0	0
Acer2	1	0	0	0	0	0
Acer3	0	0	0	0	0	0
Ache	0	0	0	0	0	0
Acin1	21	15	3	8	7	4
Ackr1	0	0	0	0	0	0
Ackr2	0	0	0	0	0	0
Ackr3	0	0	0	0	0	0
Ackr4	0	0	0	0	0	0
Acly	7	5	2	1	6	2
Acmsd	0	0	0	0	0	0
Acnat1	0	0	0	0	0	0
Acnat2	0	0	0	0	0	0
Aco1	1	2	1	2.5	3	1
Aco2	5	5	2	6	1	2
Acod1	0	0	0	0	0	0
Acot1	0	0	0	0	0	0
Acot2	1	0	1	1	0	0
Acot3	0	0	0	0	0	0
Acot4	0	0	0	0	0	0
Acot5	0	0	0	0	0	0
Acot6	0	0	0	0	0	0
Acot7	2	8	4	3	9	1
Acot8	1	0	2	0	0	0
Acot9	1	1	3	0	2.5	2
Acot10	0	0	0	0	0.5	0
Acot11	1	0	0	0	1	0
Acot12	0	0	0	0	0	0
Acot13	1	4	1	0	3	2
Acox1	2	1	0	0	1	0
Acox2	0	0	0	0	0	0
Acox3	2	1	0	2	1	1
Acoxl	0	0	0	0	0	0
Acp1	3	1	1	1	2	1
Acp2	0	0	1	1	2	1
Acp4	0	0	0	0	0	0
Acp5	1	1	2	0	3	0
Acp6	1	0	1	0	0	0
Acp7	0	0	0	0	0	0
Acpp	0	0	2	0	0	0
Acr	0	0	0	0	0	0
Acrbp	2	0	1	0	1	0
Acrv1	0	0	0	0	0	0
Acsbg1	5	4	2	6	1	3
Acsbg2	0	0	0	0	0	0
Acsf2	0	0	0	0	0	0
Acsf3	0	0	0	0	0	0
Acsl1	1	0	0	0	0	0
Acsl3	0	1	0	1	0	0
Acsl4	8	10	1	3	4	4
Acsl5	6	6	3	1	1	2
Acsl6	0	0	0	0	0	0
Acsm1	0	0	0	0	0	0
Acsm2	0	0	0	0	0	0
Acsm3	0	0	0	0	0	0
Acsm4	0	0	0	0	0	0
Acsm5	0	0	0	0	0	0
Acss1	2	0	0	2	0	0
Acss2	2	2	1	1	1	0
Acss2os	0	0	0	0	0	0
Acss3	0	0	0	0	0	0
Acta1	0	0	0	0	0	0
Acta2	0	0	0	0	0	0
Actb	500.67	584.17	345.5	241.57	282.83	192.17
Actbl2	0	0	0	0	0	0
Actc1	0	0	0	0	0	0
Actg1	197	199	128	69	76	70
Actg2	0	0	0	0	0	0
Actl6a	5	7	4	0	4	2
Actl6b	0	0	0	0	0	0
Actl7a	0	0	0	0	0	0
Actl7b	0	0	0	0	0	0
Actl9	0	0	0	0	0	0
Actl10	0	0	0	0	0	0
Actl11	0	0	0	0	0	0
Actn1	0	0	0	0	0	0
Actn2	0	2	1	0	0	0
Actn3	0	0	0	0	0	0
Actn4	15	20.25	8	10.25	5	10
Actr1a	3	5	6.5	1	2	2
Actr1b	2	2	0	2	1	0
Actr2	33	34	20	36	23	12
Actr3	49	42	36	17	28	16
Actr3b	0	0	0	0	1	0
Actr5	1	1	0	0	1	1
Actr6	0	0	1	1	1	0
Actr8	0	2	0	5	2	0
Actr10	6	5	2	0	1.5	4
Actrt1	0	0	0	0	0	0
Actrt2	0	0	0	0	0	0
Actrt3	0	0	0	0	0	0
Acvr1	1	2	0	1	1	1
Acvr1b	0	0	0	0	0	0
Acvr1c	0	0	0	0	0	0
Acvr2a	8	3	5	3	5	1
Acvr2b	0	0	0	1	0	0
Acvrl1	0	0	0	0	0	0
Acy1	0	2	0	0	0	0
Acy3	0	0	0	0	0	0
Acyp1	2	0	1	0	0	0
Acyp2	1	0	1	0	0	0
Ada	0	0	0	0	0	0
Adad1	0	0	0	0	0	0
Adad2	0	0	0	0	0	0
Adal	0	1	0	0	1	0
Adam1a	0	0	0	0	0	0
Adam1b	0	0	0	0	0	0
Adam2	0	0	0	0	0	0
Adam3	0	0	0	0	0	0
Adam4	0	1	0	0	0	0
Adam5	1	0	0	0	0	0
Adam6a	0	0	0	0	0	0
Adam6b	0	0	0	0	0	0
Adam7	0	0	0	0	0	0
Adam8	14	11	4	3	3	3
Adam9	5	0	1	1	2	0
Adam10	14	9	4	6	6	3
Adam11	0	0	0	0	0	0
Adam12	1	2	1	1	0	1
Adam15	0	1	0	0	0	0
Adam17	4	4	2	4	1	3
Adam18	0	0	0	0	0	0
Adam19	8	14	4	8	7	6
Adam20	0	0	0	0	0	0
Adam21	0	0	0	0	0	0
Adam22	0	0	0	0	0	0
Adam23	0	0	0	0	0	0
Adam24	0	0	0	0	0	0
Adam25	0	0	0	0	0	0
Adam26a	0	0	0	0	0	0
Adam26b	0	0	0	0	0	0
Adam28	0	1	0	0	0	0
Adam29	0	0	0	0	0	0
Adam30	0	0	0	0	0	0
Adam32	0	0	0	0	0	0
Adam33	0	0	0	0	0	0
Adam34	0	0	0	0	0	0
Adam39	0	0	0	0	0	0
Adamdec1	0	0	0	0	0	0
Adamts1	0	0	0	0	0	0
Adamts2	1	0	0	0	0	0
Adamts3	0	0	0	0	0	0
Adamts4	1	0	0	0	0	0
Adamts5	0	0	0	0	0	0
Adamts6	2	0	0	1	1	0
Adamts7	0	0	0	0	0	0
Adamts8	0	0	0	0	0	0
Adamts9	0	0	0	0	0	0
Adamts10	2	0	1	0	1	0
Adamts12	0	0	0	0	0	0
Adamts13	0	0	0	0	0	0
Adamts14	0	0	0	0	0	0
Adamts15	0	0	0	0	0	0
Adamts16	0	0	0	0	0	0
Adamts17	0	0	0	0	0	0
Adamts18	0	0	0	0	0	0
Adamts19	0	0	0	0	0	0
Adamts20	0	0	0	0	0	0
Adamtsl1	0	0	0	0	0	0
Adamtsl2	0	0	0	0	0	0
Adamtsl3	0	0	0	0	0	0
Adamtsl4	2	1	0	0	0	0
Adamtsl5	0	0	0	0	0	0
[truncated: 22,785 more rows]

## Sheet: Copy_number_per_a_cell
	TIGIT_nega1	TIGIT_nega2	TIGIT_nega3	TIGIT_posi1	TIGIT_posi2	TIGIT_posi3
0610005C13Rik	0	0	0	0	0	0
0610009B22Rik	0	0	0	0	0	0
0610009E02Rik	0	0	0	0	0	0
0610009L18Rik	0.198623	0	0	0	0	0.271727
0610009O20Rik	0.198623	0.352416	1.49757	0.155461	0.645896	0.271727
0610010B08Rik	0.13705	0.0986765	0.801201	0.107268	1.3693	0.184774
0610010F05Rik	0	0.234944	0	0.155461	0	0
0610010K14Rik	0.397245	0.234944	4.49272	0.155461	0.645896	0.271727
0610012G03Rik	1.7876	1.17472	1.49757	0.388652	2.58358	1.08691
0610030E20Rik	0.397245	0.704832	0.748786	0.310921	0	0.543454
0610031O16Rik	0	0	0	0	0	0
0610037L13Rik	0.595868	0.117472	1.49757	0	0.645896	0
0610038B21Rik	0	0	0	0	0	0
0610039H22Rik	0	0	0	0	0	0
0610039K10Rik	0	0.117472	0	0	0	0
0610040B10Rik	0	0	0.748786	0	0	0
0610040F04Rik	0	0	0	0	0	0
0610040J01Rik	0	0	0	0	0	0.271727
0610043K17Rik	0	0	0	0	0	0
1010001N08Rik	0	0	0	0	0	0
1110002J07Rik	0	0	0	0	0	0
1110002L01Rik	0.198623	0	0.748786	0.155461	1.29179	0
1110004E09Rik	0	0	0	0.310921	0	0
1110004F10Rik	0.993114	0.58736	3.74393	0.466382	1.93769	1.08691
1110006O24Rik	0	0	0	0	0	0
1110008F13Rik	2.38347	1.17472	2.24636	0.621843	3.22948	0.271727
1110008L16Rik	0	0	0	0.155461	0	0
1110008P14Rik	0.794491	0.822304	3.74393	0.310921	1.93769	0.271727
1110012L19Rik	0.198623	0.117472	0	0	0.645896	0
1110015O18Rik	0	0	0	0	0	0
1110017D15Rik	0	0	0	0	0	0
1110019D14Rik	0.198623	0	0	0	0.645896	0
1110020A21Rik	0	0	0	0	0	0
1110025L11Rik	0	0	0	0	0	0
1110028F11Rik	0	0	0	0	0	0
1110028F18Rik	0	0	0	0	0	0
1110032A03Rik	0	0.234944	0	0.155461	0	0
1110032F04Rik	0	0	0	0	0	0
1110034G24Rik	0.198623	0.117472	0.748786	0.155461	1.29179	0.271727
1110036E04Rik	0	0	0	0	0	0
1110038B12Rik	1.19174	0.939776	0.748786	0.155461	3.22948	0.271727
1110038F14Rik	0.198623	0.352416	1.49757	0.155461	0.645896	0
1110046J04Rik	0.198623	0	0	0	0	0
1110051M20Rik	0	0.234944	0.748786	0	0	0
1110058D11Rik	0	0	0	0	0	0
1110059E24Rik	0	0	1.49757	0.466382	1.29179	0
1110059G10Rik	0.595868	0	0.748786	0	0	0.271727
1110065P20Rik	0.397245	0.117472	1.49757	0	0	0
1190002N15Rik	0	0.234944	1.49757	0.466382	1.93769	0.271727
1190005I06Rik	0	0	0	0	0	0
1190007I07Rik	0	0.469888	0.748786	0	0	0.271727
1190028D05Rik	0	0	0	0	0	0
1300002E11Rik	0.198623	0.117472	0	0	0	0
1300017J02Rik	0	0	0	0	0	0
1500004A13Rik	0	0	0	0	0	0
1500009C09Rik	0	0	0	0	0	0
1500009L16Rik	0	0	0.748786	0	0	0
1500011B03Rik	0.198623	0	1.49757	0	0	0.271727
1500011K16Rik	0.595868	0.352416	2.24636	0	0.645896	0
1500012K07Rik	0	0	0	0	0	0
1500015A07Rik	0	0.117472	0	0	0	0
1500015L24Rik	0	0	0	0	0	0
1500015O10Rik	0	0	0	0	0	0
1500026H17Rik	0	0	0	0	0	0
1600002D24Rik	0	0	0	0	0	0
1600002K03Rik	0.397245	0	0.748786	0.310921	0.645896	0
1600010M07Rik	0	0	0	0	0	0
1600012H06Rik	0.595868	0.117472	0.748786	0.310921	1.29179	1.35863
1600014C10Rik	1.58898	1.17472	2.24636	0.777303	3.87538	0.543454
1600014C23Rik	0	0	0	0	0	0
1600015I10Rik	0	0	0	0	0	0
1600019K03Rik	0	0	0	0	0	0
1600020E01Rik	0	0.58736	0.748786	0	0.645896	0.271727
1600023N17Rik	0	0	0	0	0	0
1600025M17Rik	0	0	0	0	0	0
1600027J07Rik	0	0	0	0	0	0
1600029I14Rik	0	0	0	0	0	0
1600029O15Rik	0.198623	0	0	0	0	0
1700001C02Rik	0	0	0	0	0	0
1700001C19Rik	0	0	0	0	0	0
1700001D01Rik	0	0	0	0	0	0
1700001F09Rik	0	0	0	0	0	0
1700001G01Rik	0	0	0	0	0	0
1700001G11Rik	0	0	0	0	0	0
1700001G17Rik	0	0	0	0	0	0
1700001J03Rik	0	0	0	0	0	0
1700001J11Rik	0	0	0	0	0	0
1700001K19Rik	0	0	0	0	0	0
1700001K23Rik	0	0	0	0	0	0
1700001L05Rik	0	0	0	0	0	0
1700001L19Rik	0	0	0	0	0	0
1700001O22Rik	0	0	0	0	0	0
1700001P01Rik	0	0	0	0	0	0
1700003C15Rik	0	0	0	0	0	0
1700003D09Rik	0	0	0	0	0	0
1700003E16Rik	0	0	0	0	0	0
1700003E24Rik	0	0	0	0	0	0
1700003F12Rik	0	0	0	0	0	0
1700003G13Rik	0	0	0	0	0	0
1700003G18Rik	0	0	0	0	0	0
1700003H04Rik	0	0	0	0	0	0
1700003I22Rik	0	0	0	0	0	0
1700003L19Rik	0	0	0	0	0	0
1700003M07Rik	0	0	0	0	0	0
1700003P14Rik	0	0	0	0	0	0
1700006A11Rik	0	0	0	0	0	0
1700006E09Rik	0	0	0	0	0	0
1700006F04Rik	0	0	0	0	0	0
1700006H21Rik	0	0	0	0	0	0
1700007F19Rik	0	0	0	0	0	0
1700007G11Rik	0	0	0	0	0	0
1700007J10Rik	0.595868	0.117472	0	0	0	0.271727
1700007K09Rik	0	0	0	0	0	0
1700007K13Rik	0	0	0	0	0	0
1700007L15Rik	0	0	0	0	0	0
1700007P06Rik	0	0	0	0	0	0
1700008C04Rik	0	0	0	0	0	0
1700008J07Rik	0	0.117472	0	0	0	0
1700008K24Rik	0	0	0	0	0	0
1700008O03Rik	0	0	0	0	0	0
1700008P02Rik	0	0	0	0	0	0
1700009C05Rik	0	0	0	0	0	0
1700009J07Rik	0	0	0	0	0	0
1700009N14Rik	0	0	0	0	0	0
1700010B08Rik	0	0	0	0	0	0
1700010D01Rik	0	0	0	0	0	0
1700010I02Rik	0	0	0	0	0	0
1700010I14Rik	0	0	0	0	0	0
1700010J16Rik	0	0	0	0	0	0
1700010K23Rik	0	0	0	0	0	0
1700011B04Rik	0	0	0	0	0	0
1700011C11Rik	0	0	0	0	0	0
1700011H14Rik	0	0	0	0	0	0
1700011I03Rik	0	0	0	0	0	0
1700011L22Rik	0	0	0	0	0	0
1700011M02Rik	0	0	0	0	0	0
1700012A03Rik	0	0	0	0	0	0
1700012B07Rik	0	0	0	0	0	0
1700012B09Rik	0	0	0	0	0	0
1700012C14Rik	0	0	0	0	0	0
1700012D01Rik	0	0	0	0	0	0
1700012D14Rik	0	0	0	0	0	0
1700012D16Rik	0	0	0	0	0	0
1700012H19Rik	0	0	0	0	0	0
1700012I11Rik	0	0	0	0	0	0
1700012P22Rik	0	0	0	0	0	0
1700013D24Rik	0	0	0	0	0	0
1700013F07Rik	0	0	0	0	0	0
1700013G24Rik	0	0	0	0	0	0
1700013H16Rik	0	0	0	0	0	0
1700015F17Rik	0	0	0	0	0	0
1700015G11Rik	0	0	0	0	0	0
1700016A09Rik	0	0	0	0	0	0
1700016C15Rik	0	0	0	0	0	0
1700016D06Rik	0	0	0	0	0	0
1700016G22Rik	0	0	0	0	0	0
1700016H13Rik	0	0	0	0	0	0
1700016K05Rik	0	0	0	0	0	0
1700016K19Rik	0	0	0	0	0	0
1700016L04Rik	0	0	0	0	0	0
1700016L21Rik	0	0	0	0	0	0
1700016P04Rik	0	0	0	0	0	0
1700017B05Rik	0	0.117472	1.49757	0	0	0
1700017D01Rik	0	0	0	0	0	0
1700017G19Rik	0	0	0	0	0	0
1700017J07Rik	0	0	0	0	0	0
1700017L05Rik	0	0	0	0	0	0
1700017N19Rik	0	0	0	0	0	0
1700018A04Rik	0	0	0	0	0	0
1700018B08Rik	0	0	0	0	0	0
1700018B24Rik	0	0	0	0	0	0
1700018F24Rik	0	0	0	0	0	0
1700018G05Rik	0	0	0	0	0	0
1700018L02Rik	0	0	0	0	0	0.271727
1700019A02Rik	0	0	0	0	0	0
1700019C18Rik	0	0	0	0	0	0
1700019D03Rik	0	0	0	0	0	0
1700019E08Rik	0	0	0	0	0	0
1700019G24Rik	0	0	0	0	0	0
1700019M22Rik	0	0	0	0	0	0
1700019N19Rik	0	0	0	0	0	0
1700019P21Rik	0	0	0	0	0	0
1700020A23Rik	0	0	0	0	0	0
1700020D05Rik	0	0	0	0	0	0
1700020D14Rik	0	0	0	0	0	0
1700020G17Rik	0	0	0	0	0	0
1700020I14Rik	0.595868	0.822304	1.49757	0.310921	0	0.271727
1700020L24Rik	0	0	0	0	0	0
1700020M21Rik	0	0	0	0	0	0
1700020N01Rik	0	0	0	0	0	0
1700020N15Rik	0	0	0	0	0	0
1700020N18Rik	0	0	0	0	0	0
1700021F02Rik	0	0	0	0	0	0
1700021F05Rik	0.198623	0	0	0.310921	0	0.271727
1700021F07Rik	0	0	0	0	0	0
1700021N21Rik	0	0	0	0	0	0
1700022A21Rik	0	0	0	0	0	0
1700022A22Rik	0	0	0	0	0	0
1700022E09Rik	0	0	0	0	0	0
1700022H01Rik	0	0	0	0	0	0
1700022H16Rik	0	0	0	0	0	0
1700022I11Rik	0	0	0	0	0	0
1700023C21Rik	0	0	0	0	0	0
1700023D09Rik	0	0	0	0	0	0
1700023F02Rik	0	0	0	0	0	0
1700023F06Rik	0	0	0	0	0	0
1700024B18Rik	0	0	0	0	0	0
1700024F13Rik	0	0	0	0	0	0
1700024G13Rik	0	0	0	0	0	0
1700024I08Rik	0	0	0	0	0	0
1700024N05Rik	0	0	0	0	0	0
1700024P04Rik	0	0	0	0	0	0
1700025B11Rik	0	0	0	0	0	0
1700025C18Rik	0	0	0	0	0	0
1700025F22Rik	0	0	0	0	0	0
1700025F24Rik	0	0	0	0	0	0
1700025G04Rik	0	0	0.748786	0	0	0.271727
1700025J12Rik	0	0	0	0	0	0
1700025K24Rik	0	0	0	0	0	0
1700025M24Rik	0	0	0	0	0	0
1700025N23Rik	0	0	0	0	0	0
1700026D11Rik	0	0	0	0	0	0
1700026F02Rik	0	0	0	0	0	0
1700026J14Rik	0	0	0	0	0	0
1700027A15Rik	0	0	0	0	0	0
1700027F06Rik	0	0	0	0	0	0
1700027F09Rik	0	0	0	0	0	0
1700027H10Rik	0	0	0	0	0	0
1700027I24Rik	0	0	0	0	0	0
1700027J07Rik	0	0	0	0	0	0
1700028B04Rik	0	0	0	0	0	0
1700028D13Rik	0	0	0	0	0	0
1700028E10Rik	0	0	0	0	0	0
1700028I16Rik	0	0	0	0	0	0
1700028J19Rik	0	0	0	0	0	0
1700028K03Rik	0	0	0	0	0	0
1700028M03Rik	0	0	0	0	0	0
1700028P14Rik	0	0	0	0	0	0
1700028P15Rik	0	0	0	0	0	0
1700029B22Rik	0	0	0	0	0	0
1700029F12Rik	0	0	0	0	0	0
1700029H14Rik	0	0	0	0	0	0
1700029I15Rik	0	0	0	0	0	0
1700029J03Rik	0	0	0	0	0	0
1700029J07Rik	0	0	0	0	0	0
1700029M20Rik	0	0	0	0	0	0
1700029N11Rik	0	0	0	0	0	0
1700029P11Rik	0	0	0	0	0	0
1700030A11Rik	0	0	0	0	0	0
1700030C10Rik	0	0	0	0	0	0.271727
1700030F04Rik	0	0	0	0	0	0
1700030F18Rik	0	0	0	0	0	0
1700030J22Rik	0	0	0	0	0	0
1700030K09Rik	0	0	0	0	0	0.271727
1700030L20Rik	0	0	0	0	0	0
1700030M09Rik	0	0	0	0	0	0
1700030N03Rik	0	0	0	0	0	0
1700030O20Rik	0	0	0	0	0	0
1700031A10Rik	0	0	0	0	0	0
1700031F05Rik	0	0	0	0	0	0
1700031L13Rik	0	0	0	0	0	0
1700031M16Rik	0	0	0	0	0	0
1700031P21Rik	0	0	0	0	0	0
1700034E13Rik	0	0	0	0	0	0
1700034G24Rik	0	0	0	0	0	0
1700034H15Rik	0	0	0	0	0	0
1700034I23Rik	0	0	0	0	0	0
1700034J05Rik	0	0	0	0	0	0
1700034K08Rik	0	0	0	0	0	0
1700034P13Rik	0	0	0	0	0	0
1700036G14Rik	0	0	0	0	0	0
1700037C18Rik	0	0	0	0	0	0
1700037H04Rik	0.198623	0.234944	1.49757	0	0.645896	0.271727
1700039E22Rik	0	0	0	0	0	0
1700039M10Rik	0	0	0	0	0	0
1700040D17Rik	0	0	0	0	0	0
1700041A01Rik	0	0	0	0	0	0
1700041C23Rik	0	0	0	0	0	0
1700041M19Rik	0	0	0	0	0	0
1700042G07Rik	0	0	0	0	0	0
1700042G15Rik	0	0	0	0	0	0
1700042O10Rik	0	0	0	0	0	0
1700044C05Rik	0	0	0	0	0	0
1700044K03Rik	0	0	0	0	0	0
1700045H11Rik	0	0	0	0	0	0
1700046C09Rik	0	0	0	0	0	0
1700047A11Rik	0	0	0	0	0	0
1700047E10Rik	0	0	0	0	0	0
1700047G03Rik	0	0	0	0	0	0
1700047I17Rik2	1.09243	0.176208	1.49757	0.233191	0.968844	0.40759
1700047L14Rik	0	0	0	0	0	0
1700047M11Rik	0	0	0	0	0	0
1700048M11Rik	0	0	0	0	0	0
1700048O20Rik	0	0	0	0	0	0
1700049E15Rik	0	0	0	0	0	0
1700049E17Rik1	0	0	0	0	0	0
1700049E17Rik2	0	0	0	0	0	0
1700049E22Rik	0	0	0	0	0	0
1700049L16Rik	0	0	0	0	0	0
1700051A21Rik	0	0	0	0	0	0
1700052I22Rik	0	0	0	0	0	0
1700052K11Rik	0	0	0	0	0	0
1700054A03Rik	0	0	0	0	0	0
1700054K19Rik	0	0	0	0	0	0
1700054M17Rik	0	0	0	0	0	0
1700055C04Rik	0	0	0	0	0	0
1700055D16Rik	0	0	0	0	0	0
1700056E22Rik	0	0	0	0	0	0
1700057G04Rik	0	0	0	0	0	0
1700057H15Rik	0	0	0	0	0	0
1700057H21Rik	0	0	0	0	0	0
1700060C16Rik	0	0	0	0	0	0
1700060C20Rik	0	0	0	0	0	0
1700061F12Rik	0	0.234944	0	0	0	0.271727
1700061G19Rik	0	0	0	0	0	0
1700061I17Rik	0	0	0	0	0	0
1700061J23Rik	0	0	0	0	0	0
1700061N14Rik	0	0	0	0	0	0
1700063A18Rik	0	0	0	0	0	0
1700063D05Rik	0	0	0	0	0	0
1700063H04Rik	0	0	0	0	0	0
1700063O14Rik	0	0	0	0	0	0
1700064J06Rik	0	0	0	0	0	0
1700064M15Rik	0	0	0	0	0	0
1700065D16Rik	0	0	0	0	0	0
1700065I16Rik	0	0	0	0	0	0
1700065J11Rik	0	0	0	0	0	0
1700065J18Rik	0	0	0	0	0	0
1700065L07Rik	0	0	0	0	0	0
1700065O20Rik	0	0	0	0	0	0
1700066B17Rik	0	0	0	0	0	0
1700066B19Rik	0.198623	0	0	0	0	0
1700066J03Rik	0	0	0	0	0	0
1700066M21Rik	0	0	0	0	0	0
1700066N21Rik	0	0	0	0	0	0
1700066O22Rik	0	0	0	0	0	0
1700067G17Rik	0	0	0	0	0	0
1700067K01Rik	0	0	0	0	0	0
1700067P10Rik	0	0	0	0	0	0
1700069L16Rik	0	0	0	0	0	0
1700069P05Rik	0	0	0	0	0	0
1700071K01Rik	0	0	0	0	0	0
1700071M16Rik	0	0	0	0	0	0
1700072B07Rik	0	0	0	0	0	0
1700072I22Rik	0	0	0	0	0	0
1700072O05Rik	0	0	0	0	0	0
1700073E17Rik	0.0993114	0.058736	0.748786	0.155461	0	0
1700074H08Rik	0	0	0	0	0	0
1700074P13Rik	0	0	0	0	0	0
1700080E11Rik	0	0	0	0	0	0
1700080N15Rik	0	0	0	0	0	0
1700080O16Rik	0	0	0	0	0	0
1700081H04Rik	0	0	0	0	0	0
1700083H02Rik	0	0	0	0	0	0
1700084D21Rik	0	0	0	0	0	0
1700084E18Rik	0	0	0	0	0	0
1700084F23Rik	0	0	0	0	0	0
1700084J12Rik	0	0	0	0	0	0
1700084M14Rik	0	0	0	0	0	0
1700085C21Rik	0	0	0	0	0	0
1700086L19Rik	0	0	0	0	0	0
1700086O06Rik	0.198623	0	0	0	0	0
1700088E04Rik	0	0	0	0	0	0
1700091H14Rik	0	0	0	0	0	0
1700092C02Rik	0	0	0	0	0	0
1700092C10Rik	0	0	0	0	0	0
1700092E19Rik	0	0	0	0	0	0
1700092K14Rik	0	0	0	0	0	0
1700092M07Rik	0	0	0	0	0	0
1700093K21Rik	0	0	0	0	0	0
1700094D03Rik	0.198623	0.117472	0	0	0	0.271727
1700094J05Rik	0	0	0	0	0	0
1700094M24Rik	0	0	0	0	0	0
1700095A21Rik	0	0	0	0	0	0
1700095B10Rik	0	0	0	0	0	0
1700095J03Rik	0	0	0	0	0	0
1700095J12Rik	0	0	0	0	0	0
1700096J18Rik	0	0	0	0	0	0
1700096K18Rik	0	0	0.748786	0	0	0
1700096P03Rik	0	0	0	0	0	0
1700097N02Rik	0.595868	0.117472	1.49757	0	0	0
1700099I09Rik	0	0	0	0	0	0
1700100I10Rik	0	0	0	0	0	0
1700100L14Rik	0	0	0	0	0	0
1700101I11Rik	0	0	0	0	0	0
1700101O22Rik	0	0	0	0	0	0
1700102H20Rik	0	0	0	0	0	0
1700102P08Rik	0	0	0	0	0	0
1700104L18Rik	0	0	0	0	0	0
1700105P06Rik	0	0	0	0	0	0
1700108F19Rik	0	0	0	0	0	0
1700108J01Rik	0	0	0	0	0	0
1700109G14Rik	0	0	0	0	0	0
1700109G15Rik	0	0	0	0	0	0
1700109H08Rik	0	0.117472	0	0	0	0
1700109I08Rik	0	0	0	0	0	0
1700109K24Rik	0	0	0	0	0	0
1700110C19Rik	0	0	0	0	0	0
1700110I01Rik	0	0	0	0	0	0
1700110I07Rik	0	0	0	0	0	0
1700110K17Rik	0	0	0	0	0	0
1700111N16Rik	0	0	0	0	0	0
1700112H15Rik	0	0	0	0	0	0
1700112J05Rik	0	0	0	0	0	0
1700112J16Rik	0	0	0	0	0	0
1700113A16Rik	0	0	0	0	0	0
1700113B09Rik	0	0	0	0	0	0
1700113H08Rik	0.198623	0.352416	0.748786	0	0	0
1700116B05Rik	0	0	0	0	0	0
1700119H24Rik	0	0	0	0	0	0
1700120C14Rik	0	0	0	0	0	0
1700120E14Rik	0	0	0	0	0	0
1700120G07Rik	0	0	0	0	0	0
1700120K04Rik	0	0	0	0	0	0
1700121L16Rik	0	0	0	0	0	0
1700121N20Rik	0	0	0	0	0	0
1700122C19Rik	0	0	0	0	0	0
1700122H20Rik	0	0	0	0	0	0
1700122O11Rik	0	0	0	0	0	0
1700123J17Rik	0	0	0	0	0	0
1700123K08Rik	0	0	0	0	0	0
1700123L14Rik	0	0	0	0	0	0
1700123M08Rik	0	0	0	0	0	0
1700123O12Rik	0	0	0	0	0	0
1700123O20Rik	0	0.352416	0.748786	0	1.93769	0.543454
1700123O21Rik	0	0	0	0	0	0
1700124L16Rik	0	0	0	0	0	0
1700125G02Rik	0	0	0	0	0	0
1700125G22Rik	0	0	0	0	0	0
1700125H03Rik	0	0	0	0	0	0
1700125H20Rik	0	0	0.374393	0	0	0
1700126H18Rik	0	0	0	0	0	0
1700128A07Rik	0	0	0	0	0	0
1700128F08Rik	0	0	0	0	0	0
1700129C05Rik	0	0	0	0	0	0
1810006J02Rik	0	0	0	0	0	0
1810007C17Rik	0	0	0	0	0	0
1810007D17Rik	0	0	0	0	0	0
1810008I18Rik	0	0	0	0	0	0
1810009A15Rik	0.397245	0.411152	0.748786	0	1.29179	0.135863
1810009J06Rik	0	0	0	0	0	0
1810010D01Rik	0	0	0	0	0	0
1810010H24Rik	0	0	0	0	0	0
1810011H11Rik	0	0	0	0.155461	0	0
1810012K16Rik	0	0	0	0	0	0
1810013A23Rik	0	0	0	0	0	0
1810013L24Rik	0.198623	0.822304	2.24636	0.155461	1.29179	0.271727
1810014B01Rik	0	0	0	0	0	0.543454
1810018F18Rik	0	0	0	0	0	0
1810019D21Rik	0	0	0	0	0	0
1810020O05Rik	0	0	0	0	0	0
1810021B22Rik	0	0	0	0	0	0
1810022K09Rik	0.993114	1.29219	2.99515	0.621843	1.93769	1.08691
1810024B03Rik	0	0	0	0	0	0
1810026B05Rik	2.38347	1.05725	4.49272	1.39915	6.13601	1.08691
1810030O07Rik	0.794491	0.234944	2.99515	0	2.58358	0.271727
1810032O08Rik	0.397245	0.352416	0	0	0	0
1810034E14Rik	0	0	0	0	0	0
1810037I17Rik	1.98623	1.99703	5.2415	1.71007	4.52127	1.08691
1810041H14Rik	0	0	0	0	0	0
1810041L15Rik	0	0	0	0	0	0
1810043G02Rik	0	0.234944	0	0.310921	0	0.271727
1810044D09Rik	0	0	0	0	0	0
1810046K07Rik	0	0	0	0	0	0
1810053B23Rik	0	0	0	0	0	0
1810055G02Rik	0.397245	0	0	0	0	0
1810058I24Rik	1.39036	1.52714	1.49757	0.621843	1.93769	0.815181
1810062G17Rik	0	0	0	0	0	0
1810062O18Rik	0	0	0.748786	0	0	0
1810063I02Rik	0	0	0	0	0	0
1810064F22Rik	0.198623	0	0	0	0.645896	0
1810065E05Rik	0	0	0	0	0	0
2010001A14Rik	0	0	0	0	0	0
2010003K11Rik	0	0	0	0	0	0
2010005H15Rik	0	0	0	0	0	0
2010009K17Rik	0	0	0	0	0	0
2010010A06Rik	0	0	0	0	0	0
2010016I18Rik	0.198623	0	0	0	0	0
2010106C02Rik	0	0	0	0	0	0
2010106E10Rik	0	0	0	0	0	0
2010107E04Rik	4.3697	2.58439	10.483	1.71007	7.10486	1.90209
2010109A12Rik	0.198623	0	0	0	0	0
2010109I03Rik	0	0	0	0	0.645896	0
2010111I01Rik	1.7876	0.704832	3.74393	0.932764	2.58358	0.271727
2010204K13Rik	0	0	0	0	0	0
2010300C02Rik	0	0	0	0	0	0
2010308F09Rik	0	0	0	0	0	0
2010310C07Rik	0	0	0	0	0	0
2010315B03Rik	0	0.117472	0	0	0	0.271727
2010320M18Rik	0.198623	0	0	0	0	0
2200002D01Rik	0	0	0	0	0	0
2200002J24Rik	0	0	0	0	0	0
2210010C04Rik	0	0	0	0	0	0
2210011C24Rik	0.198623	0	0	0	0	0
2210016F16Rik	0.198623	0.117472	2.24636	0.155461	0.645896	1.08691
2210016L21Rik	0.397245	0.469888	1.49757	0.466382	0.645896	0.815181
2210039B01Rik	0.198623	0	0	0	0	0
2210404E10Rik	0	0	0	0	0	0
2210406O10Rik	0	0	0	0	0	0
2210407C18Rik	0	0	0	0	0	0
2210408F21Rik	0	0	0	0	0	0
2210408I21Rik	0	0	0	0	0.645896	0
2210409D07Rik	0	0	0	0	0	0
2210409E12Rik	0	0	0	0	0	0
2210414B05Rik	0	0	0	0	0	0
2210416O15Rik	0	0	0	0	0	0
2210417A02Rik	0	0	0	0	0	0
2210418O10Rik	0.0516419	0	0	0.0777303	0.0645896	0.461936
2210420H20Rik	0	0	0	0	0	0
2300002M23Rik	0	0	0	0	0	0
2300003K06Rik	0	0	0	0	0	0
2300009A05Rik	0.595868	0	0.748786	0	0	0
2310001H17Rik	0.993114	0.469888	4.49272	0.777303	1.29179	0.543454
2310001K24Rik	0	0	0	0	0	0
2310002D06Rik	0	0	0	0	0	0
2310002F09Rik	0	0	0	0	0	0
2310002L09Rik	0	0	0	0	0	0
2310003N18Rik	0	0	0	0	0	0
2310005A03Rik	0	0	0	0	0	0
2310005E17Rik	0	0	0	0	0	0
2310007B03Rik	0	0	0	0	0	0
2310008N11Rik	0	0	0	0	0	0
2310009A05Rik	0.397245	0.704832	0.748786	0	1.93769	0
2310009B15Rik	0.198623	0.117472	0	0	0	0.271727
2310010J17Rik	0.595868	0.117472	0.748786	0	0.645896	0.543454
2310011J03Rik	0	0.58736	0	0.155461	2.58358	0.815181
2310015A10Rik	0.198623	0	0	0	0	0
2310015D24Rik	0	0	0	0	0	0
2310016D03Rik	0	0	0	0	0	0
2310016G11Rik	0	0	0	0	0	0
2310020H05Rik	0	0	0	0	0	0
2310022A10Rik	0.198623	0	0.748786	0	1.29179	0
2310022B05Rik	0	0.117472	0.748786	0	0	0
2310030A07Rik	0	0	0	0	0	0
2310030G06Rik	0	0	0	0	0	0
2310033P09Rik	0.198623	0.234944	1.49757	0	0	0.543454
2310034C09Rik	0	0	0	0	0	0
2310034G01Rik	0	0	0	0	0	0
2310034O05Rik	0	0	0	0	0	0
2310035C23Rik	0.198623	0.469888	0	0.155461	0.645896	0
2310039H08Rik	0	0.234944	0	0	0.645896	0
2310039L15Rik	0	0	0	0	0	0
2310040G24Rik	0	0	0	0	0	0
2310043L19Rik	0	0	0	0	0	0
2310043M15Rik	0	0	0	0	0	0
2310043O21Rik	0	0	0	0	0	0
2310050C09Rik	0	0	0	0	0	0
2310057J18Rik	0	0	0	0	0	0
2310057M21Rik	0	0	0.748786	0.155461	0	0
2310057N15Rik	0	0	0	0	0	0
2310061I04Rik	0	0.234944	1.49757	0	0.645896	0
2310061N02Rik	0	0	0	0	0	0
2310065F04Rik	0	0	0	0	0	0
2310068J16Rik	0	0	0	0	0	0
2310069B03Rik	0	0	0	0	0	0
2310069G16Rik	0	0	0	0	0	0
2310075C17Rik	0	0	0	0	0	0
2310079G19Rik	0	0	0	0	0	0
2310081J21Rik	0	0	0	0	0	0
2400006E01Rik	0	0	0	0	0	0
2410002F23Rik	0	0	0	0	0	0.271727
2410003L11Rik	0	0	0	0	0	0
2410004B18Rik	0	0.234944	0.748786	0	0.645896	0
2410004I01Rik	0	0	0	0	0	0
2410004P03Rik	0	0	0	0	0	0
2410006H16Rik	5.36281	2.46691	14.2269	2.17645	9.68844	3.53245
2410012E07Rik	0	0	0	0	0	0
2410015M20Rik	1.39036	1.17472	2.24636	0.466382	1.93769	0.815181
2410017I17Rik	0	0	0	0	0	0
2410018L13Rik	0	0	0	0	0	0
2410021H03Rik	0	0	0	0	0	0
2410022M11Rik	0	0	0	0	0.645896	0
2410089E03Rik	0.397245	0.117472	0	0.155461	0	0
2410124H12Rik	0	0	0	0	0	0
2410131K14Rik	0	0	0	0	0	0
2410137M14Rik	0	0	0	0	0	0
2410141K09Rik	0	0	0	0	0	0
2500002B13Rik	0	0	0	0	0	0
2500004C02Rik	0.595868	0	1.87197	0.621843	0.645896	0.543454
2510002D24Rik	0.595868	0	1.49757	0.155461	1.93769	0.815181
2510003B16Rik	0.198623	0.469888	0	0.155461	0.645896	0.271727
2510009E07Rik	0.198623	0	0.748786	0.310921	0.645896	0.271727
2510039O18Rik	1.19174	0.352416	2.99515	0.777303	2.58358	1.35863
2610001J05Rik	1.58898	0.117472	2.24636	0.466382	2.58358	0.271727
2610002M06Rik	0.397245	0.234944	0.748786	0.155461	0.645896	0
2610005L07Rik	0.198623	0	0.748786	0.544112	0.645896	0.135863
2610008E11Rik	0	0	0	0	0	0
2610016A17Rik	0	0	0	0	0	0
2610020C07Rik	0	0	0	0	0	0
2610024D14Rik	0	0	0	0.310921	0	0
2610027K06Rik	0	0	0	0	0	0
2610028E06Rik	0	0	0	0	0	0
2610028H24Rik	0	0	0	0	0	0.271727
2610035D17Rik	0	0.117472	0	0	0	0
2610035F20Rik	0	0	0	0	0	0
2610037D02Rik	0	0	0	0	0	0
2610042L04Rik	0	0	0	0	0	0
2610044O15Rik8	0	0.117472	0.748786	0	0.645896	0
2610203C22Rik	0	0	0	0	0	0
2610206C17Rik	0	0	0	0	0	0
2610301B20Rik	0.397245	0.117472	0	0	0	0
2610306M01Rik	0	0	0	0	0	0
2610307P16Rik	0	0	0	0	0	0
2610316D01Rik	0	0	0	0	0	0
2610318M16Rik	0	0	0	0	0	0
2610318N02Rik	0.198623	0.117472	0	0	0	0
2610507B11Rik	2.18485	1.87955	4.49272	0.932764	5.81307	0.271727
2610507I01Rik	0	0.117472	0	0	0.645896	0
2610524H06Rik	0.397245	0	0	0	0.645896	0
2610528A11Rik	0	0	0	0	0	0
2610528J11Rik	0	0	0	0	0	0
2700012I20Rik	0	0	0	0	0	0
2700038G22Rik	0	0.117472	1.49757	0	0.645896	0.271727
2700046A07Rik	0	0	0	0	0	0
2700046G09Rik	0	0	0	0	0	0
2700049A03Rik	0.198623	0	0.748786	0.155461	0	0
2700054A10Rik	0	0	0	0	0	0
2700062C07Rik	0.198623	0.469888	0	0	2.58358	0.271727
2700069I18Rik	0	0	0	0	0	0
2700070H01Rik	0	0	0	0	0.645896	0
2700081O15Rik	0	0	0.748786	0	0	0
2700089I24Rik	0	0	0	0	0	0
2700097O09Rik	0	0.117472	0	0	0.645896	0.271727
2700099C18Rik	0	0	0	0	0	0.271727
2810001G20Rik	0.397245	0.117472	0	0.155461	0	0.543454
2810002D19Rik	0	0	0	0	0	0
2810004N23Rik	0.595868	0	0.748786	0	0	0.271727
2810006K23Rik	0	0.117472	0	0.310921	0	0.271727
2810013P06Rik	0.198623	0.117472	2.24636	0.466382	0.645896	0.543454
2810021J22Rik	0	0	0	0.310921	0.645896	0
2810025M15Rik	0	0	0	0.155461	0.645896	0
2810029C07Rik	0	0	0	0	0	0
2810032G03Rik	0	0	0	0	0	0
2810047C21Rik1	0	0	0	0	0	0
2810049E08Rik	0	0	0	0	0	0
2810403A07Rik	1.19174	0.822304	1.49757	0.621843	0.645896	0.815181
2810403D21Rik	0	0	0	0	0	0
2810404M03Rik	0	0	0	0	0	0
2810405F15Rik	0	0	0	0	0	0
2810408A11Rik	0	0	0	0	0	0
2810408I11Rik	0	0	0	0	0	0
2810410L24Rik	0	0	0	0	0	0
2810414N06Rik	0	0	0	0	0	0
2810429I04Rik	0	0	0	0	0	0
2810433D01Rik	0	0	0	0	0	0
2810442N19Rik	0	0	0	0	0	0
2810454H06Rik	0	0	0	0	0	0
2810459M11Rik	0	0	0	0	0	0
2810468N07Rik	0	0	0	0.155461	0	0
2810471M01Rik	0	0	0	0	0	0
2810474O19Rik	1.98623	1.17472	2.24636	0.466382	2.58358	0.815181
2900005J15Rik	0	0	0	0	0	0
2900009J06Rik	0	0	0	0	0	0
2900011O08Rik	0	0	0	0	0	0
2900026A02Rik	0	0	0	0	0.645896	0
2900040C04Rik	0	0	0	0	0	0
2900041M22Rik	0	0.117472	0.748786	0	0.645896	0
2900052L18Rik	0	0	0	0	0	0
2900052N01Rik	0	0	0	0	0	0
2900055J20Rik	0	0	0	0	0	0
2900057B20Rik	0	0	0	0	0	0
2900060B14Rik	1.39036	0.234944	2.99515	0.777303	2.58358	0.543454
2900076A07Rik	0.198623	0	0.748786	0	1.29179	0.271727
2900079G21Rik	0	0	0	0	0	0
2900092C05Rik	0	0	0	0	0	0
2900092D14Rik	0	0	0	0	0	0
2900093K20Rik	0	0	0	0	0.645896	0
2900097C17Rik	1.7876	1.52714	5.99029	2.17645	3.87538	0.543454
3000002C10Rik	0	0.0387658	0.247099	0	0	0
3010001F23Rik	0	0	0	0	0	0
3010003L21Rik	0	0	0.748786	0	0	0
3100003L05Rik	0	0	0	0	0	0
3110002H16Rik	0.397245	0.58736	0	0.310921	0.645896	0.815181
3110009E18Rik	0.198623	0	0	0	0.645896	0.271727
3110009F21Rik	0	0	0	0	0	0
3110015C05Rik	0	0	0	0	0	0
3110021A11Rik	0	0	0	0	0	0
3110035E14Rik	0	0	0	0	0	0
3110039I08Rik	0	0	0	0	0	0
3110039M20Rik	0	0	0	0	0	0
3110040N11Rik	0	0	0	0.155461	0	0
3110043O21Rik	0	0.117472	0	0	0	0
3110045C21Rik	0.198623	0	0	0	0	0
3110056K07Rik	0.198623	0	0	0	0	0
3110062M04Rik	0.397245	0	0	0	0	0
3110070M22Rik	0	0	0	0	0	0
3110079O15Rik	0	0	0	0	0	0
3110082I17Rik	0	0	0	0.155461	0	0
3110082J24Rik	0	0	0	0	0	0
3110099E03Rik	0	0	0	0	0	0
3200001D21Rik	0	0	0	0	0	0
3300002I08Rik	0	0	0	0	0	0
3300002P13Rik	0	0	0	0	0	0
3300005D01Rik	0	0	0	0	0	0
3425401B19Rik	0	0	0	0	0	0
3632451O06Rik	0	0	0	0	0	0
3632454L22Rik	0	0	0	0	0	0
3830403N18Rik	0.198623	0.117472	0	0	0	0
3830406C13Rik	0.198623	0.352416	0	0.155461	1.29179	0.271727
3830408C21Rik	0	0	0	0	0	0
3830417A13Rik	0	0	0	0	0	0
3830432H09Rik	0	0	0	0	0	0
3930402G23Rik	0	0	0	0	0	0
4430402I18Rik	0	0	0	0	0	0
4631405J19Rik	0	0	0	0	0	0
4632404H12Rik	0.198623	0.117472	0	0	0.645896	0.271727
4632415L05Rik	0.198623	0	0.748786	0.310921	0	0
4632427E13Rik	0	0	0	0	0	0
4632428C04Rik	0	0	0	0	0	0
4732414G09Rik	0	0	0	0	0	0
4732416N19Rik	0	0	0	0	0	0
4732471J01Rik	0	0	0	0	0	0
4732490B19Rik	0	0	0	0	0	0
4732491K20Rik	0	0	0	0	0	0
4831407H17Rik	0	0	0	0	0	0
4831440E17Rik	0	0	0	0.155461	0	0
4833411C07Rik	0	0	0	0	0	0
4833412C05Rik	0	0	0	0	0	0
4833415N18Rik	0	0	0	0	0	0
4833417C18Rik	0	0	0	0	0	0
4833418N02Rik	0	0	0	0.155461	0	0
4833419F23Rik	0	0.234944	0	0	0	0
4833420G17Rik	0.794491	0.822304	0.748786	0.621843	1.93769	0.543454
4833422C13Rik	0	0	0	0	0	0
4833422M21Rik	0	0	0	0	0	0
4833423E24Rik	0	0	0	0	0	0
4833427F10Rik	0	0	0	0	0	0
4833427G06Rik	0	0	0	0	0	0
4833428L15Rik	0	0	0	0	0	0
4833438C02Rik	0.397245	0.352416	0	0.466382	1.29179	0
4833439L19Rik	0.297934	0	1.12318	0.155461	0.645896	1.22277
4921501E09Rik	0	0	0	0	0	0
4921504A21Rik	0	0	0	0	0	0
4921504E06Rik	0	0	0	0	0	0
4921507G05Rik	0	0	0	0	0	0
4921507P07Rik	0	0	0	0.155461	0	0
4921508D12Rik	0	0	0	0	0	0
4921509C19Rik	0	0	0	0	0	0
4921509O07Rik	0	0	0	0	0	0
4921511C10Rik	0	0	0	0	0	0
4921511C20Rik	0	0	0	0	0	0
4921511I17Rik	0	0	0	0	0	0
4921511M17Rik	0	0	0	0	0	0
4921513I03Rik	0	0	0	0	0	0
4921515E04Rik	0	0	0	0	0	0
4921517D22Rik	0	0	0	0	0	0
4921518K17Rik	0	0	0	0	0	0
4921524J17Rik	0.794491	0	2.24636	0.466382	1.29179	0.543454
4921524L21Rik	0	0	0	0	0	0
4921525O09Rik	0	0	0	0	0	0
4921529L05Rik	0	0	0	0	0	0
4921530L21Rik	0	0	0	0	0	0
4921531C22Rik	0.198623	0	0	0	0.645896	0
4921531P14Rik	0	0	0	0	0	0
4921533I20Rik	0	0	0	0	0	0
4921534H16Rik	0	0	0	0	0	0
4921536K21Rik	0	0	0	0	0	0
4921539E11Rik	0	0	0	0	0	0
4922502B01Rik	0	0	0	0	0	0
4922502D21Rik	0	0	0	0	0	0
4922502H24Rik	0	0	0	0	0	0
4922502N22Rik	0	0	0	0	0	0
4930401C15Rik	0	0	0	0	0	0
4930401O10Rik	0	0	0	0	0	0
4930401O12Rik	0	0	0	0	0	0
4930402F06Rik	0	0	0	0	0	0
4930402F11Rik	0	0	0	0	0	0
4930402H24Rik	0.993114	0.352416	0	0	0.645896	0.271727
4930402K13Rik	0	0	0	0	0	0
4930404A05Rik	0	0	0	0	0	0
4930404H11Rik	0	0	0	0	0	0
4930404I05Rik	0	0	0	0	0	0
4930404N11Rik	0	0	0	0	0	0
4930405A10Rik	0	0	0	0	0	0
4930405A21Rik	0	0	0	0	0	0
4930405D11Rik	0	0	0	0	0	0
4930405J17Rik	0	0	0	0	0	0
4930405L22Rik	0	0	0	0	0	0
4930405O22Rik	0	0	0	0	0	0
4930406D18Rik	0	0	0	0	0	0
4930407G08Rik	0	0	0	0	0	0
4930407I10Rik	0	0	0	0	0	0
4930407I19Rik	0	0	0	0	0	0
4930412B13Rik	0	0	0	0	0	0
4930412C18Rik	0	0	0	0	0.645896	0
4930412O13Rik	0	0.234944	0.748786	0	0	0
4930413E15Rik	0	0	0	0	0	0
4930413F20Rik	0	0	0	0	0	0
4930413G21Rik	0	0	0	0	0	0
4930413M19Rik	0	0	0	0	0	0
4930414N06Rik	0	0	0	0	0	0
4930415L06Rik	0	0	0	0	0	0
4930415O20Rik	0	0	0	0	0	0
4930417O13Rik	0	0.117472	0	0	0	0
4930417O22Rik	0	0	0	0	0	0
4930419G24Rik	0	0	0	0	0	0
4930422M22Rik	0	0	0	0	0	0
4930423M02Rik	0	0	0	0	0	0
4930425K10Rik	0	0	0	0	0	0
4930425L21Rik	0	0	0	0	0	0
4930425O10Rik	0	0	0	0	0	0
4930426D05Rik	0	0	0	0	0	0
4930426L09Rik	0	0	0	0	0	0
4930428D20Rik	0	0	0	0	0	0
4930428E07Rik	0	0	0	0	0	0
4930428G15Rik	0	0	0	0	0	0
4930428O21Rik	0	0	0	0	0	0
4930429B21Rik	0	0	0	0	0	0
4930429D17Rik	0	0	0	0	0	0
4930429F11Rik	0	0	0	0	0	0
4930429F24Rik	0	0	0	0	0	0
4930429H19Rik	0	0	0	0	0	0
4930430A15Rik	0	0	0	0	0	0
4930430F08Rik	0.198623	0.117472	0	0	0	0.271727
4930430F21Rik	0	0	0	0	0	0
4930430J02Rik	0	0	0	0	0	0
4930431F12Rik	0	0	0	0	0	0
4930431P03Rik	0	0	0	0	0	0
4930432J09Rik	0	0	0	0	0	0
4930432K21Rik	0	0	0	0	0	0
4930432L08Rik	0	0	0	0	0	0
4930432M17Rik	0.198623	0	0	0	0	0
4930432O09Rik	0	0	0	0	0	0
4930433B08Rik	0	0	0	0	0	0
4930433I11Rik	0	0	0	0	0	0
4930433N12Rik	0	0	0	0	0	0
4930434J06Rik	0	0	0	0	0	0
4930435E12Rik	0	0	0	0	0	0
4930438E09Rik	0	0	0	0	0	0
4930440C22Rik	0	0	0	0	0	0
4930440I19Rik	0	0	0	0	0	0
4930441H08Rik	0	0	0	0	0	0
4930441J16Rik	0	0	0	0	0	0
4930442J19Rik	0	0	0	0	0	0
4930442L01Rik	0	0	0	0	0	0
4930443O20Rik	0	0	0	0	0	0
4930444F02Rik	0	0	0	0	0	0
4930444G20Rik	0	0	0	0	0.645896	0
4930444M15Rik	0	0	0	0	0	0
4930444P10Rik	0	0	0	0	0	0
4930445N18Rik	0	0	0	0	0	0
4930447A16Rik	0	0	0	0	0	0
4930447C04Rik	0	0	0	0	0	0
4930447F24Rik	0	0	0	0	0	0
4930447J18Rik	0	0	0	0	0	0
4930447K03Rik	0	0	0	0	0	0
4930447M23Rik	0	0	0	0	0	0
4930447N08Rik	0	0	0	0	0	0
4930448C13Rik	0	0	0	0	0	0
4930448F12Rik	0	0	0	0	0	0
4930448H16Rik	0	0	0	0	0	0
4930448I06Rik	0	0	0	0	0	0
4930448I18Rik	0	0	0	0	0	0
4930448K20Rik	0	0	0	0	0	0
4930449E01Rik	0	0	0	0	0	0
4930449E18Rik	0	0	0	0	0	0
4930449I24Rik	0	0	0	0	0	0
4930451G09Rik	0	0	0	0	0	0
4930451I11Rik	0	0	0	0	0	0
4930452A19Rik	0	0	0	0	0	0
4930452B06Rik	0	0	0	0	0	0
4930452G13Rik	0	0	0	0	0	0
4930452N14Rik	0	0	0	0	0	0
4930453H23Rik	0	0	0	0	0	0
4930453L07Rik	0	0	0	0	0	0
4930453N24Rik	0.595868	0.58736	0.748786	0.155461	0.645896	0.271727
4930455B14Rik	0	0	0	0	0	0
4930455C13Rik	0	0	0	0	0	0
4930455D15Rik	0	0	0	0	0	0
4930455F16Rik	0	0	0	0	0	0
4930455G09Rik	0	0	0	0	0	0
4930455H04Rik	0	0	0	0	0	0
4930455J16Rik	0	0	0	0	0	0
4930456L15Rik	0	0	0	0	0	0
4930459C07Rik	0	0	0	0	0	0
4930459L07Rik	0	0	0	0	0	0
4930461G14Rik	0	0	0	0	0	0
4930463O16Rik	0	0	0	0	0	0
4930465K10Rik	0	0	0	0	0	0
4930465M20Rik	0	0	0	0	0	0
4930467D21Rik	0	0	0	0	0	0
4930467E23Rik	0	0	0	0	0	0
4930467J12Rik	0	0	0	0	0	0
4930467K11Rik	0	0	0	0	0	0
4930470G03Rik	0	0	0	0	0	0
4930470H14Rik	0	0	0	0	0	0
4930470O06Rik	0	0	0	0	0	0
4930470P17Rik	0	0	0	0	0	0
4930471C04Rik	0	0	0	0	0	0
4930471G03Rik	0	0	0	0	0	0
4930471M09Rik	0	0	0	0	0	0
4930473A02Rik	0	0	0	0	0	0
4930473O22Rik	0	0	0	0	0	0
4930474G06Rik	0	0	0	0	0	0
4930474H20Rik	0	0	0	0	0	0
4930474M22Rik	0	0	0	0	0	0
4930474N05Rik	0	0	0	0	0	0
4930474N09Rik	0	0	0	0	0	0
4930477N07Rik	0	0	0	0	0	0
4930478L05Rik	0	0	0	0	0	0
4930478P22Rik	0	0	0	0	0	0
4930479D17Rik	0	0	0	0	0	0
4930480E11Rik	0	0	0	0	0	0
4930480G23Rik	0	0	0	0	0	0
4930480K15Rik	0	0	0	0	0	0
4930480K23Rik	0	0	0	0	0	0.271727
4930480M12Rik	0	0	0	0	0	0
4930481A15Rik	0	0.117472	0	0	0	0
4930482G09Rik	0	0	0	0	0	0
4930483J18Rik	0	0	0	0	0	0
4930483K19Rik	0	0	0	0	0	0
4930483O08Rik	0	0	0	0	0	0
4930484H19Rik	0	0	0	0	0	0
4930486F22Rik	0	0	0	0	0	0
4930486I03Rik	0	0	0	0	0	0
4930486L24Rik	0.397245	0.117472	0.748786	0.155461	0	0
4930487D11Rik	0	0	0	0	0	0
4930487H11Rik	0	0	0	0	0	0
4930488B22Rik	0	0	0	0	0	0
4930488L21Rik	0	0	0	0	0	0
4930500F04Rik	0	0	0	0	0	0
4930500G05Rik	0	0	0	0	0	0
4930500L23Rik	0	0	0	0	0	0
4930502A04Rik	0	0	0	0	0	0
4930502E09Rik	0	0	0	0	0	0
4930502E18Rik	0	0	0	0	0	0
4930503B20Rik	0	0	0	0	0	0
4930503E14Rik	0	0	0	0	0	0
4930503E24Rik	0	0	0	0	0	0
4930503F20Rik	0	0	0	0	0	0
4930503H13Rik	0	0	0	0	0	0
4930503L19Rik	0.794491	0	0	0	0.645896	0.271727
4930503O07Rik	0	0	0	0	0	0
4930504C09Rik	0	0	0	0	0	0
4930504O13Rik	0	0	0	0	0	0
4930505A04Rik	0	0	0	0	0	0
4930505G20Rik	0	0	0	0	0	0
4930505K13Rik	0	0	0	0	0	0
4930505K14Rik	0	0	0	0	0	0
4930505N22Rik	0	0	0	0	0	0
4930506A18Rik	0	0	0	0	0	0
4930506C21Rik	0	0	0	0	0	0
4930507D05Rik	0	0	0	0	0	0
4930507D10Rik	0	0	0	0	0	0
4930509E16Rik	0	0	0	0	0	0
4930509G22Rik	0	0	0	0	0	0
4930509J09Rik	0	0	0	0	0	0
4930509K18Rik	0	0	0	0	0	0
4930511A02Rik	0	0	0	0	0	0
4930511A08Rik	0	0	0	0	0	0
4930511E03Rik	0	0	0	0	0	0
4930511M06Rik	0.198623	0	0	0	0	0
4930512B01Rik	0	0	0	0	0	0
4930512J16Rik	0	0	0	0	0	0
4930512M02Rik	0	0	0	0	0	0
4930513D17Rik	0	0	0	0	0	0
4930513N10Rik	0	0	0	0	0	0
4930513O06Rik	0	0	0	0	0	0
4930515B02Rik	0	0	0	0	0	0
4930515G01Rik	0	0	0	0	0	0
4930515G16Rik	0	0	0	0	0	0
4930515L03Rik	0	0	0	0	0	0
4930515L19Rik	0	0	0	0.466382	0	0
4930517E11Rik	0	0	0	0	0	0
4930517M08Rik	0	0	0	0	0	0
4930518J21Rik	0	0	0	0	0	0
4930518P08Rik	0	0	0	0	0	0
4930519D14Rik	0	0	0	0	0	0
4930519F16Rik	0	0	0	0	0	0
4930519F24Rik	0	0	0	0	0	0
4930519G04Rik	0	0	0	0	0	0
4930519H02Rik	0	0	0	0	0	0
4930519K11Rik	0	0	0	0	0	0
4930519L02Rik	0	0	0	0	0	0
4930520O04Rik	0	0	0	0	0	0
4930520P13Rik	0	0	0	0	0	0
4930521E06Rik	0	0	0	0	0	0
4930521O11Rik	0	0	0	0	0	0
4930521O17Rik	0	0	0	0	0	0
4930522H14Rik	0	0	0	0	0	0
4930522O17Rik	0	0	0	0	0	0
4930522P08Rik	0	0	0	0	0	0
4930523C07Rik	1.39036	0.939776	2.99515	0.621843	4.52127	0.271727
4930523O13Rik	0	0	0	0	0	0
4930524B15Rik	0	0	0	0	0	0
4930524B17Rik	0	0	0	0	0	0
4930524C18Rik	0	0	0	0	0	0
4930524N10Rik	0	0	0	0	0	0
4930524O05Rik	0	0	0	0	0	0
4930524O08Rik	0	0	0	0	0	0
4930525C09Rik	0	0	0	0	0	0
4930525D18Rik	0	0	0	0	0	0
4930525G20Rik	0	0	0	0	0	0
4930526H09Rik	0	0	0	0	0	0
4930526I15Rik	0	0	0	0	0	0
4930526L06Rik	0	0	0	0	0	0
4930527F14Rik	0	0	0	0	0	0
4930527G23Rik	0	0	0	0	0	0
4930528A17Rik	0	0	0	0	0	0
4930528D03Rik	0	0	0	0	0	0
4930528G23Rik	0	0	0	0	0	0
4930528H21Rik	0	0	0	0	0	0
4930528P14Rik	0	0	0	0	0	0
4930529C04Rik	0	0	0	0	0	0
4930529K09Rik	0	0	0	0	0	0
4930529L06Rik	0	0	0	0	0	0
4930532I03Rik	0	0	0	0	0	0
4930532M18Rik	0	0	0	0	0	0
4930533B01Rik	0	0	0	0	0	0
4930533N22Rik	0	0	0	0	0	0
4930533P14Rik	0	0	0	0	0	0
4930534H03Rik	0	0	0	0	0	0
4930539C22Rik	0	0	0	0	0	0
4930539E08Rik	0	0	0	0	0	0
4930539J05Rik	0	0	0	0	0	0
4930539M17Rik	0	0	0	0	0	0
4930539N22Rik	0	0	0	0	0	0
4930540M03Rik	0	0	0	0	0	0
4930542C21Rik	0	0	0	0	0	0
4930542D17Rik	0	0	0	0	0	0
4930542M03Rik	0	0	0	0	0	0
4930543E12Rik	0	0	0	0	0	0
4930543N07Rik	0	0	0	0	0	0
4930544D05Rik	0	0	0	0	0	0
4930544G11Rik	0	0	0	0	0	0
4930544M13Rik	0	0	0	0	0	0
4930545E07Rik	0	0	0	0	0	0
4930545H06Rik	0	0	0	0	0	0
4930545L23Rik	0	0	0	0	0	0
4930546C10Rik	0	0	0	0	0	0
4930546K05Rik	0	0	0	0	0	0
4930547E08Rik	0	0	0	0	0	0
4930547E14Rik	0	0	0	0	0	0
4930548G14Rik	0	0	0	0	0	0
4930548H24Rik	0	0	0	0	0	0
4930548J01Rik	0	0	0	0	0	0
4930548K13Rik	0	0	0	0	0	0
4930549C15Rik	0	0	0	0	0	0
4930549G23Rik	0	0	0	0	0	0
4930550C14Rik	0	0	0	0	0	0
4930550C17Rik	0	0	0	0	0	0
4930550L24Rik	0	0	0	0	0	0
4930552N02Rik	0	0	0	0	0	0
4930552P12Rik	0	0	0	0	0	0
4930553C11Rik	0	0	0	0	0	0
4930553E22Rik	0	0	0	0	0	0
4930553J12Rik	0	0	0	0	0	0
4930554C24Rik	0	0	0	0	0	0
4930554G24Rik	0	0	0	0	0	0
4930554H23Rik	0	0	0	0	0	0
4930554I06Rik	0	0	0	0	0	0
4930555B11Rik	0	0	0	0	0	0
4930555B12Rik	0	0	0	0	0	0
4930555G01Rik	0	0	0	0	0	0
4930555G21Rik	0	0	0	0	0	0
4930555K05Rik	0	0	0	0	0	0
4930555K19Rik	0	0	0	0	0	0
4930556C24Rik	0	0	0	0	0	0
4930556G01Rik	0	0	0	0	0	0
4930556J02Rik	0	0	0	0	0	0
4930556L07Rik	0	0	0	0	0	0
4930556M19Rik	0	0	0	0	0	0
4930556N09Rik	0	0	0	0	0	0
4930556N13Rik	0	0	0	0	0	0
4930557F10Rik	0	0	0	0	0	0
4930557J02Rik	0	0	0	0	0	0
4930557K07Rik	0	0	0	0	0	0
4930558C23Rik	0	0	0	0	0	0
4930558F17Rik	0	0	0	0	0	0
4930558G05Rik	0	0	0	0	0	0
4930558J18Rik	0	0	0	0	0	0
4930558K02Rik	0	0	0	0	0	0
4930559C10Rik	0	0	0	0	0	0
4930562C15Rik	0	0	0	0	0	0
4930562F07Rik	0	0	0	0	0	0
4930563D23Rik	0	0	0	0	0	0
4930563E18Rik	0	0	0	0	0	0
4930563E22Rik	0	0	0	0	0	0
4930563F08Rik	0	0	0	0	0	0
4930563H07Rik	0	0	0	0	0	0
4930563M20Rik	0	0	0	0	0	0
4930563M21Rik	0	0	0	0	0	0
4930564C03Rik	0	0	0	0	0	0
4930564D02Rik	0	0	0	0	0	0
4930565D16Rik	0	0	0	0	0	0
4930565N06Rik	0	0	0	0	0	0
4930567H12Rik	0	0	0	0	0	0
4930567H17Rik	0	0	0	0	0	0
4930567J20Rik	0	0	0	0	0	0
4930567K12Rik	0	0	0	0	0	0
4930567K20Rik	0	0	0	0	0	0
4930568D16Rik	0	0	0	0	0	0
4930568E12Rik	0	0	0	0	0	0
4930568G15Rik	0	0	0	0	0	0
4930570G19Rik	0	0	0	0	0	0
4930571K23Rik	0	0	0	0	0	0
4930571O06Rik	0	0	0	0	0	0
4930572K03Rik	0	0	0	0	0	0
4930572O03Rik	0	0	0	0	0	0
4930572O13Rik	0	0	0	0	0	0
4930573H18Rik	0	0	0	0	0	0
4930573O16Rik	0	0	0	0	0	0
4930577N17Rik	0	0.117472	0	0	0	0
4930578C19Rik	0	0	0	0	0	0
4930578E11Rik	0	0	0	0	0	0
4930578I06Rik	0	0	0	0	0	0
4930578M01Rik	0	0	0	0	0	0
4930578N18Rik	0	0	0	0	0	0
4930579F01Rik	0	0	0	0	0	0
4930579G18Rik	0	0	0	0.155461	0	0
4930579G24Rik	0.198623	0	0	0.0777303	0	0
4930579H20Rik	0	0	0	0	0	0
4930579J19Rik	0	0	0	0	0	0
4930579K19Rik	0	0	0	0	0	0
4930579P08Rik	0	0	0	0	0	0
4930581F22Rik	0	0.117472	0	0	0	0
4930583I09Rik	0	0	0	0	0	0
4930583K01Rik	0	0	0	0	0	0
4930583P06Rik	0	0	0	0	0	0
4930584F24Rik	0	0	0	0	0	0
4930586N03Rik	0	0	0	0	0	0
4930587E11Rik	0	0	0	0	0	0
4930589L23Rik	0	0.117472	0	0	0	0
4930590J08Rik	0	0	0	0	0	0
4930590L20Rik	0	0	0	0	0	0
4930591A17Rik	0	0	0	0	0	0
4930591E09Rik	0	0	0	0	0	0
4930592A05Rik	0	0	0	0	0	0
4930592C13Rik	0	0	0	0	0	0
4930592I03Rik	0	0	0	0	0	0
4930593A02Rik	0	0	0	0	0	0
4930593C16Rik	0	0	0	0	0	0
4930594C11Rik	0	0.058736	0	0	0.322948	0
4930594O21Rik	0	0	0	0	0	0
4930595D18Rik	0	0	0	0	0	0
4930595M18Rik	0	0	0	0	0	0
4930596D02Rik	0	0	0	0	0	0
4930596I21Rik	0	0	0	0	0	0
4930597A21Rik	0	0	0	0	0	0
4930597G03Rik	0	0	0	0	0	0
4930598F16Rik	0	0	0	0	0	0
4930599N23Rik	0	0	0	0	0	0
4931402G19Rik	0	0	0	0	0	0
4931403E22Rik	0	0	0	0	0	0
4931403G20Rik	0	0	0	0	0	0
4931406B18Rik	0	0	0	0	0	0
4931406C07Rik	0	0.117472	0.748786	0.310921	0	0
4931406H21Rik	0	0	0	0	0	0
4931406P16Rik	0.794491	0	1.49757	0	0	0.271727
4931408C20Rik	0	0	0	0	0	0
4931408D14Rik	0	0	0	0	0	0
4931409K22Rik	0	0	0	0	0	0
4931414P19Rik	0	0	0	0	0	0
4931417E11Rik	0	0	0	0	0	0
4931419H13Rik	0	0	0	0	0	0
4931420L22Rik	0	0	0	0	0	0
4931423N10Rik	0	0	0	0	0	0
4931428F04Rik	0	0	0	0	0	0
4931428L18Rik	0	0	0	0	0	0
4931429L15Rik	0	0	0	0	0	0
4931429P17Rik	0	0	0	0	0	0
4931430N09Rik	0	0	0	0	0	0
4931431B13Rik	0	0	0	0	0	0
4931431C16Rik	0	0	0	0	0	0
4931440F15Rik	0	0	0	0	0	0
4931440J10Rik	0	0	0	0	0	0
4931440P22Rik	0	0	0	0	0	0
4932411N23Rik	0	0	0	0	0	0
4932412D23Rik	0	0	0	0	0.322948	0
4932413F04Rik	0	0	0	0	0	0
4932414J04Rik	0	0	0	0	0	0
4932414N04Rik	0	0	0	0	0	0
4932415M13Rik	0	0	0	0	0	0
4932416H05Rik	0	0	0	0	0	0
4932429P05Rik	0	0	0	0	0	0
4932435O22Rik	0	0	0	0	0	0
4932438A13Rik	2.38347	1.99703	4.49272	2.02099	5.16717	0.815181
4932438H23Rik	0	0	0	0	0.645896	0.271727
4932441J04Rik	0	0	0	0	0	0
4932443I19Rik	0	0	0	0	0	0
4932702P03Rik	0	0	0	0	0	0
4933400A11Rik	0	0	0	0	0	0
4933400B14Rik	0	0	0	0	0	0
4933400C23Rik	0	0	0	0	0	0
4933400F21Rik	0	0	0	0	0	0
4933400L20Rik	0	0	0	0	0	0
4933401B06Rik	0	0	0	0	0	0
4933401D09Rik	0	0	0	0	0	0
4933401H06Rik	0	0	0	0	0	0
4933402C06Rik	0	0	0	0	0	0
4933402D24Rik	0	0	0	0	0	0
4933402E13Rik	0	0	0	0	0	0
4933402J07Rik	0	0	0	0	0	0
4933402J10Rik	0	0	0	0	0	0
4933402J15Rik	0	0	0	0	0	0
4933402N03Rik	0	0	0	0	0	0
4933402N22Rik	0	0	0	0	0	0
4933403O08Rik	0	0	0	0	0	0
4933404G15Rik	0	0	0	0	0	0
4933404K08Rik	0	0	0	0	0	0
4933404K13Rik	0	0	0	0	0	0
4933404O12Rik	0	0.117472	0	0	0.645896	0.271727
4933405D12Rik	0	0	0	0	0	0
4933405E24Rik	0.198623	0	0	0.155461	0	0
4933405L10Rik	0	0	0	0	0	0
4933405O20Rik	0	0	0	0	0	0
4933406C10Rik	0	0	0	0	0	0
4933406D12Rik	0	0	0	0	0	0
4933406F09Rik	0	0	0	0	0	0
4933406G16Rik	0	0	0	0	0	0
4933406I18Rik	0	0	0	0	0	0
4933406J10Rik	0	0	0	0	0	0
4933406K04Rik	0	0	0	0	0	0
4933406M09Rik	0	0	0	0	0	0
4933407E24Rik	0	0	0	0	0	0
4933407G14Rik	0	0	0	0	0	0
4933407I05Rik	0	0	0	0	0	0
4933407K13Rik	0	0	0	0	0	0
4933407L21Rik	0	0	0	0	0	0
4933408B17Rik	0	0	0	0.155461	0	0
4933408J17Rik	0	0	0	0	0	0
4933408N05Rik	0	0	0	0	0	0
4933409F18Rik	0	0	0	0	0	0
4933409G03Rik	0	0	0	0	0	0
4933409K07Rik	0	0	0	0	0	0
4933411E08Rik	0	0	0	0	0	0
4933411G06Rik	0	0	0	0	0	0
4933411K16Rik	0	0	0	0	0	0
4933412E12Rik	0	0	0	0	0	0
4933412E24Rik	0	0	0	0	0	0
4933412O06Rik	0	0	0	0	0	0
4933413J09Rik	0	0	0	0	0	0
4933413L06Rik	0	0	0	0	0	0
4933415F23Rik	0	0	0	0	0	0.271727
4933416C03Rik	0	0	0	0	0	0
4933416E03Rik	0	0	0	0	0	0
4933416I08Rik	0	0	0	0	0	0
4933416M06Rik	0	0	0	0	0	0
4933416M07Rik	0	0	0	0	0	0
4933416O17Rik	0	0	0	0	0	0
4933417A18Rik	0	0	0	0	0	0
4933417D19Rik	0	0	0	0	0	0
4933417E11Rik	0	0	0	0	0	0
4933417G07Rik	0	0	0	0	0	0
4933417O13Rik	0	0	0	0	0	0
4933421I07Rik	0	0	0	0	0	0
4933421O10Rik	0.198623	0	0	0	0	0
4933422A05Rik	0	0	0	0	0	0
4933424G05Rik	0	0	0	0	0	0
4933424G06Rik	0	0	0	0	0	0
4933425B07Rik	0	0	0	0	0	0
4933425L06Rik	0	0	0	0	0	0
4933427D06Rik	0	0	0	0	0	0
4933427D14Rik	0.397245	0	0.748786	0.466382	0.645896	0
4933427E11Rik	0	0	0	0	0	0
4933427E13Rik	0	0	0	0	0	0
4933427I22Rik	0	0	0	0	0	0
4933428C19Rik	0	0	0	0	0	0
4933428G20Rik	0	0	0	0	0	0
4933428M09Rik	0	0	0	0	0	0
4933429K18Rik	0	0	0	0	0	0
4933429O19Rik	0	0	0	0	0	0
4933430H16Rik	0	0	0	0	0	0
4933430I17Rik	0	0	0	0	0	0
4933430M04Rik	0	0	0	0	0	0
4933430N04Rik	0	0	0	0	0	0
4933431E20Rik	0	0	0	0	0	0
4933431G14Rik	0	0	0	0	0	0
4933432G23Rik	0	0	0	0	0	0
4933432I03Rik	0	0	0	0	0	0
4933432I09Rik	0	0	0	0	0	0
4933432K03Rik	0	0	0	0	0	0
4933433F19Rik	0	0	0	0	0	0
4933433G08Rik	0	0	0	0	0	0
4933433G15Rik	0	0	0	0	0	0
4933433G19Rik	0	0	0	0	0	0
4933433H22Rik	0	0	0	0	0	0
4933434E20Rik	0.794491	0.469888	2.24636	0.466382	2.58358	0.271727
4933436E23Rik	0	0	0	0	0	0
4933436H12Rik	0	0	0	0	0	0
4933436I01Rik	0	0	0	0	0	0
4933438B17Rik	0	0	0	0	0	0
4933438K21Rik	0	0	0	0	0	0
4933439C10Rik	0	0	0	0.155461	0	0
4933439K11Rik	0	0	0	0	0	0
4933440J02Rik	0	0	0	0	0	0
4933440M02Rik	0	0	0	0	0	0
5031410I06Rik	0	0	0	0	0	0
5031425E22Rik	0.198623	0	0.748786	0.310921	1.29179	0
5031425F14Rik	0	0	0	0	0	0
5031426D15Rik	0	0	0	0	0	0
5031434C07Rik	0	0	0	0	0	0
5031434O11Rik	0	0	0	0	0	0
5031439G07Rik	0	0	0	0	0	0
5033403F01Rik	0	0	0	0	0	0
5033403H07Rik	0	0	0	0	0	0
5033404E19Rik	0	0	0	0	0	0
5033406O09Rik	0	0	0	0	0	0
5033417F24Rik	0	0	0	0	0	0
5033428I22Rik	0	0	0	0	0	0
5330411J11Rik	0	0	0	0	0	0
5330413P13Rik	0	0	0	0	0	0
5330416C01Rik	0	0	0	0	0	0
5330417C22Rik	0	0	0	0	0	0
5330434G04Rik	0	0	0	0	0	0
5330439B14Rik	0	0	0	0	0	0
5430401F13Rik	0	0	0	0	0	0
5430402E10Rik	0	0	0	0	0	0
5430402O13Rik	0	0	0	0	0	0
5430403N17Rik	0	0	0	0	0	0
5430405H02Rik	0.198623	0	0	0	0.645896	0
5430416N02Rik	0.198623	0.117472	0	0	1.29179	0.271727
5430419D17Rik	0	0	0	0	0	0
5430421F17Rik	0	0	0	0	0	0
5430425K12Rik	0	0	0	0	0	0
5430427M07Rik	0	0	0	0	0	0
5430427O19Rik	0	0.117472	0	0	0.645896	0
5430428K19Rik	0	0	0	0	0	0
5430431A17Rik	0	0	0	0	0	0
5430434I15Rik	0	0	0	0	0	0
5430437J10Rik	0	0	0	0	0	0
5430440P10Rik	0	0	0	0	0	0
5530400C23Rik	0	0	0	0	0	0
5530401A14Rik	0	0	0	0	0	0
5530601H04Rik	0	0	0	0	0	0.271727
5730403I07Rik	0	0	0	0	0	0
5730405O15Rik	0	0	0	0	0.645896	0
5730408K05Rik	0.794491	0.234944	1.12318	0.777303	1.61474	0.543454
5730409E04Rik	0	0.117472	0	0	0.645896	0
5730412P04Rik	0	0	0	0	0	0
5730416F02Rik	0	0	0	0	0	0
5730420D15Rik	0	0	0	0	0	0
5730422E09Rik	0	0	0	0	0	0
5730435O14Rik	0	0.117472	0	0	0	0
5730455P16Rik	0.0993114	0.117472	0	0.0777303	1.29179	0
5730460C07Rik	0	0	0	0	0	0
5730480H06Rik	0	0	0	0	0	0
5730488B01Rik	0	0	0	0	0	0
5730507C01Rik	0	0	0	0	0	0
5730522E02Rik	0	0	0	0	0	0
5730559C18Rik	0	0	0	0	0	0
5830411N06Rik	0	0	0	0	0	0
5830416I19Rik	0	0	0	0	0	0
5830417I10Rik	0.794491	0.352416	0	0.466382	1.29179	0.543454
5830418P13Rik	0	0	0	0	0.645896	0
5830428M24Rik	0.397245	0.234944	0.748786	0.310921	0.645896	0.271727
5830432E09Rik	0.198623	0	0	0	0.645896	0
5830444B04Rik	0	0	0	0	0	0
5830454E08Rik	0.198623	0	0	0	0	0
5830473C10Rik	0	0	0	0	0	0
5930403L14Rik	0	0	0	0	0	0
5930412G12Rik	0	0	0	0	0	0
5930430L01Rik	0	0	0	0	0	0
5930438M14Rik	0	0	0	0	0	0
6030407O03Rik	0	0	0	0	0	0
6030408B16Rik	0	0	0	0	0	0
6030419C18Rik	0	0	0	0	0	0
6030440G07Rik	0	0	0	0	0	0
6030443J06Rik	0	0	0	0	0	0
6030458C11Rik	0.198623	0.117472	0	0.155461	0	0
6030466F02Rik	0	0	0	0	0	0
6030468B19Rik	0	0	0	0	0	0
6030469F06Rik	0	0	0	0	0	0
6030471H07Rik	0	0	0	0	0	0
6030498E09Rik	0	0	0	0	0	0
6230400D17Rik	0.198623	0	0	0	0	0
6330403K07Rik	0	0.117472	0	0	0	0
6330407A03Rik	0.198623	0.117472	0	0	0	0
6330409D20Rik	0	0	0	0	0	0
6330410L21Rik	0	0	0	0	0	0
6330415B21Rik	0	0	0	0	0	0
6330415G19Rik	0	0	0	0	0	0
6330418K02Rik	0.198623	0.117472	0	0	0	0
6330549D23Rik	0	0	0.748786	0	0	0
6430411K18Rik	0	0	0	0	0	0
6430503K07Rik	0	0	0	0	0	0
6430531B16Rik	0	0	0	0	0	0
6430548M08Rik	0	0	0	0	0	0
6430550D23Rik	0	0	0	0	0	0
6430553K19Rik	0	0	0	0	0	0
6430562O15Rik	0	0	0	0	0	0
6430571L13Rik	0.198623	0	0	0	0	0
6430573F11Rik	0	0	0	0	0	0
6430584L05Rik	0	0	0	0	0	0
6430628N08Rik	0	0	0	0	0	0
6430706D22Rik	0.198623	0	0.374393	0	0.322948	0.40759
6430710C18Rik	0	0	0	0	0	0
6530402F18Rik	0.397245	0.117472	0.748786	0.310921	0	0
6530403H02Rik	0	0	0	0	0	0
6530411M01Rik	0	0	0	0	0	0
6720468P15Rik	0	0	0	0	0	0
6720483E21Rik	0	0	0	0	0	0
6720489N17Rik	0	0	0	0	0	0
6820408C15Rik	0	0	0	0	0	0
6820426E19Rik	0	0	0	0	0	0
6820431F20Rik	2.97934	0.822304	0.748786	1.01049	8.39665	1.76622
7420426K07Rik	0	0	0	0	0	0
7420461P10Rik	0	0	0	0	0	0
7420700N18Rik	0.198623	0	0	0	0	0
7420701I03Rik	0	0	0	0	0	0
7530416G11Rik	0	0	0	0	0	0
7630403G23Rik	0	0	0	0	0	0
8030411F24Rik	0	0	0	0	0	0
8030423F21Rik	0	0	0	0	0	0
8030423J24Rik	0	0	0	0	0	0
8030442B05Rik	0	0	0	0	0	0
8030443G20Rik	0	0	0	0	0	0
8030451O07Rik	0	0	0	0	0	0
8030455M16Rik	0	0	0	0	0	0
8030462N17Rik	0	0.117472	0	0	0	0
8030474K03Rik	0	0	0	0	0	0
8430408G22Rik	0	0	0	0	0	0
8430422H06Rik	0	0	0	0	0	0
8430423G03Rik	0	0	0	0	0	0
8430426J06Rik	0	0	0	0	0	0
8430429K09Rik	0	0.234944	0	0	0	0
8430430B14Rik	0	0	0	0	0	0
8430431K14Rik	0	0	0	0	0	0
8430436N08Rik	0	0	0	0	0	0
8430437L04Rik	0	0	0	0	0	0
9030025P20Rik	0	0	0	0	0.213146	0
9030204H09Rik	0	0	0	0	0	0
9030404E10Rik	0	0	0	0	0	0
9030612E09Rik	0	0	0	0	0	0
9030616G12Rik	0	0	0	0	0	0
9030619P08Rik	0	0	0	0	0	0
9030624G23Rik	0	0	0	0	0	0
9030624J02Rik	0.595868	0.704832	0.748786	0	0.645896	0.543454
9030625G05Rik	0	0	0	0	0	0
9130008F23Rik	0	0	0	0.155461	0	0
9130011E15Rik	0	0	0	0	0	0
9130015A21Rik	0	0	0	0	0	0
9130015L21Rik	0	0	0	0	0	0
9130019O22Rik	0	0.117472	0	0.155461	0.213146	0
9130019P16Rik	0	0	0	0	0	0
9130023H24Rik	0	0	0	0	0	0
9130024F11Rik	0	0	0.748786	0	0	0
9130204L05Rik	0	0	0	0	0	0
9130209A04Rik	0	0	0	0	0	0
9130221F21Rik	0	0	0	0	0	0
9130221H12Rik	0.198623	0	0.748786	0	0	0
9130227L01Rik	0	0	0	0	0	0
9130230L23Rik	0	0	0	0	0	0
9130401M01Rik	0.794491	0.469888	1.49757	0.310921	1.93769	0
9130409I23Rik	0	0	0	0	0	0
9230009I02Rik	0	0	0	0	0	0
9230019H11Rik	0	0	0	0	0	0
9230020A06Rik	0	0	0	0	0	0
9230102K24Rik	0	0	0	0	0	0
9230102O04Rik	0.198623	0	1.49757	0	1.29179	0.271727
9230104L09Rik	0	0	0	0	0	0
9230105E05Rik	0	0	0	0	0	0
9230110C19Rik	0	0	0	0	0	0
9230110F15Rik	0	0	0	0	0	0
9230112D13Rik	0	0	0	0	0	0
9230112J17Rik	0	0	0.748786	0	0	0
9230114K14Rik	0	0	0	0	0	0
9230116L04Rik	0	0	0	0	0	0
9230116N13Rik	0	0	0	0	0	0
9230117E06Rik	0	0	0	0	0	0
9330020H09Rik	0	0	0	0	0	0
9330102E08Rik	0	0	0	0	0	0
9330104G04Rik	0	0	0	0	0	0
9330111N05Rik	0	0	0	0	0	0
9330117O12Rik	0	0	0	0	0	0
9330133O14Rik	0	0.117472	1.49757	0	0	0
9330136K24Rik	0	0	0	0	0	0
9330151L19Rik	0.198623	0.117472	0	0	0	0
9330158H04Rik	0	0.117472	0	0	0	0
9330159F19Rik	0	0.117472	0	0	0	0
9330159M07Rik	0	0	0	0.155461	0	0
9330162B11Rik	0	0	0	0	0	0
9330175E14Rik	0.198623	0	0	0.155461	0	0
9330175M20Rik	0	0	0	0	0	0
9330178D15Rik	0	0	0	0	0	0
9330179D12Rik	0	0	0	0	0	0
9330182L06Rik	0	0	0	0	0	0
9330182O14Rik	0	0	0	0	0	0
9330188P03Rik	0	0	0	0	0	0
9330199G10Rik	0	0	0	0	0	0
9430007A20Rik	0	0	0	0	0	0
9430014N10Rik	0	0	0	0	0	0
9430015G10Rik	0	0.117472	0	0	0	0
9430018G01Rik	0.198623	0	0	0	0	0
9430019J16Rik	0	0	0	0	0	0
9430021M05Rik	0	0	0	0	0	0
9430037G07Rik	0	0	0	0	0	0
9430038I01Rik	0	0	0.748786	0	0.645896	0
9430041J12Rik	0	0	0	0.155461	0	0
9430060I03Rik	0	0	0	0	0	0
9430065F17Rik	0	0	0	0	0	0
9430069I07Rik	0	0	0	0	0	0
9430078K24Rik	0	0	0	0	0	0
9430083A17Rik	0.198623	0	0	0	0	0
9430091E24Rik	0	0	0.748786	0	0	0
9530002B09Rik	0	0	0	0	0	0
9530003J23Rik	0	0	0	0	0	0
9530014B07Rik	0	0	0	0	0	0
9530020I12Rik	0	0	0	0	0	0
9530026F06Rik	0	0	0	0	0	0
9530026P05Rik	0	0	0	0	0	0
9530027J09Rik	0	0	0	0	0	0
9530036O11Rik	0	0	0	0	0	0
9530051G07Rik	0	0	0	0	0	0
9530052C20Rik	0	0	0	0	0	0
9530052E02Rik	0	0	0	0	0	0
9530053A07Rik	0	0	0	0	0	0
9530059O14Rik	0	0	0	0	0	0
9530062K07Rik	0	0.117472	0	0	0	0
9530068E07Rik	1.19174	0.234944	0.748786	0.777303	1.29179	0.815181
9530077C05Rik	0	0	0	0	0	0
9530080O11Rik	0	0	0	0	0	0
9530082P21Rik	0	0	0	0	0	0
9530091C08Rik	0	0	0	0	0	0
9630001P10Rik	0	0	0	0	0	0
9630013A20Rik	0	0	0	0	0	0
9630013K17Rik	0	0	0	0	0	0
9630028B13Rik	0	0	0	0	0	0
9630028H03Rik	0	0	0	0	0	0
9630028I04Rik	0	0	0	0	0	0
9830107B12Rik	0	0	0	0	0	0
9830132P13Rik	0	0	0	0	0	0
9830166K06Rik	0	0	0	0	0	0
9930012K11Rik	0	0.117472	0	0	0.645896	0.271727
9930014A18Rik	0	0	0	0	0	0
9930021J03Rik	0.794491	0.117472	3.74393	0.466382	1.29179	0.543454
9930104L06Rik	0	0.352416	0.748786	0	0	0
9930111H07Rik	0	0	0	0	0	0
9930111J21Rik1	0	0	0	0	0	0
9930111J21Rik2	0	0	0	0	0	0
9330162012Rik	0	0	0	0	0	0
a	0	0	0	0	0	0
A030001D20Rik	0	0	0	0	0	0
A1bg	0	0	0	0	0	0
A1cf	0	0	0	0	0	0
A2m	0	0	0	0	0	0
A2ml1	0	0	0	0	0	0
A3galt2	0	0	0	0	0	0
A4galt	0	0	0	0.310921	0.645896	0.543454
A4gnt	0	0	0	0	0	0
A130010J15Rik	0	0	0	0	0.645896	0.271727
A130030D18Rik	0	0	0	0	0	0
A130077B15Rik	0	0	0	0	0	0
A230001M10Rik	0	0	0	0	0	0
A230009B12Rik	0	0	0	0	0	0
A230020J21Rik	0	0	0	0	0	0
A230028O05Rik	0	0	0	0	0	0
A230050P20Rik	0.595868	0	0	0.310921	0.645896	0.271727
A230056J06Rik	0	0	0	0	0	0
A230056P14Rik	0	0	0	0	0	0
A230057D06Rik	0	0	0	0	0	0
A230070E04Rik	0	0	0	0	0	0
A230072C01Rik	0.198623	0	0	0	0	0
A230072E10Rik	0	0	0	0	0	0
A230077H06Rik	0	0	0	0	0	0
A230083G16Rik	0	0	0	0	0	0
A230103J11Rik	0	0	0	0	0	0
A230107N01Rik	0	0	0	0	0	0
A230108P19Rik	0	0	0	0	0	0
A330008L17Rik	0	0	0	0	0	0
A330009N23Rik	0	0	0	0	0	0
A330015K06Rik	0	0	0	0	0	0
A330023F24Rik	0	0	0	0	0	0
A330032B11Rik	0	0	0	0	0.645896	0
A330033J07Rik	0	0	0	0	0	0
A330035P11Rik	0	0	0	0	0	0
A330040F15Rik	0	0	0	0	0	0
A330041J22Rik	0	0	0	0	0	0
A330048O09Rik	0	0	0	0	0	0
A330049N07Rik	0	0	0	0	0	0
A330069E16Rik	0	0.117472	0	0	0	0
A330070K13Rik	0	0	0	0	0	0
A330074K22Rik	0	0	0	0	0	0
A330076C08Rik	0	0	0	0	0	0
A330076H08Rik	0	0	0	0	0	0
A330093E20Rik	0	0	0	0	0	0
A330102I10Rik	0	0	0	0	0	0
A430005L14Rik	0.198623	0.234944	1.49757	0	1.93769	0
A430033K04Rik	0	0.117472	0	0	0	0
A430035B10Rik	0	0.117472	0	0	0	0.271727
A430046D13Rik	0.198623	0	0.748786	0	0	0
A430057M04Rik	0	0	0	0	0	0
A430078G23Rik	0	0	0	0	0	0
A430078I02Rik	0	0	0	0	0	0
A430085M09Rik	0	0	0	0	0	0
A430088P11Rik	0	0	0	0	0	0
A430089I19Rik	0	0	0	0	0	0
A430090L17Rik	0	0	0	0	0.645896	0
A430093F15Rik	0	0	0	0	0	0
A430105I19Rik	0	0	0	0	0	0
A530006G24Rik	0	0	0	0	0	0
A530010L16Rik	0	0	0	0	0	0
A530013C23Rik	0	0	0	0	0	0
A530016L24Rik	0	0	0	0	0	0
A530021J07Rik	0	0	0	0	0	0
A530032D15Rik	0	0	0	0	0	0
A530046M15Rik	0	0	0	0	0	0
A530050N04Rik	0	0	0	0	0	0
A530053G22Rik	0	0	0	0	0	0
A530058N18Rik	0	0	0	0	0	0
A530064D06Rik	0	0	0	0	0	0
A530065N20Rik	0	0	0	0	0	0
A530072M11Rik	0	0	0	0	0	0
A530088E08Rik	0	0	0	0	0	0
A530099J19Rik	0	0	0	0	0	0
A630001G21Rik	0.198623	0.352416	0	0.310921	0.645896	0.271727
A630001O12Rik	0	0	0	0	0	0
A630010A05Rik	0	0	0	0	0	0
A630012P03Rik	0	0	0	0	0	0
A630019I02Rik	0	0	0	0	0	0
A630020A06	0	0	0	0	0	0
A630023A22Rik	0	0	0	0	0	0
A630023P12Rik	0	0	0	0	0	0
A630066F11Rik	0	0	0	0	0	0
A630072M18Rik	0.595868	0.117472	0.748786	0.310921	1.29179	0
A630073D07Rik	0	0	0	0	0	0
A630075F10Rik	0	0	0	0	0	0
A630076J17Rik	0	0	0	0	0	0
A630077J23Rik	0	0	0	0	0	0
A630089N07Rik	0	0	0	0	0	0
A630095E13Rik	0	0	0	0	0	0
A630095N17Rik	0	0	0	0	0	0
A730004F24Rik	0	0	0	0	0	0
A730006G06Rik	0	0	0	0	0	0
A730008H23Rik	0	0	0	0	0	0
A730017C20Rik	0	0	0	0	0	0
A730017L22Rik	0.198623	0	0.748786	0.155461	0	0.271727
A730018C14Rik	0	0	0	0	0	0
A730020E08Rik	0	0	0	0	0	0
A730020M07Rik	0	0	0	0	0	0
A730036I17Rik	0	0	0	0	0	0
A730043L09Rik	0	0	0	0	0	0
A730046J19Rik	0	0	0	0	0	0
A730056A06Rik	0	0	0	0	0	0
A730063M14Rik	0	0.117472	1.49757	0	2.58358	0
A730082K24Rik	0	0	0	0	0	0
A730085K08Rik	0	0	0	0	0	0
A730090N16Rik	0	0	0	0	0	0
A830009L08Rik	0	0	0	0	0	0
A830010M20Rik	0	0	0	0	0.645896	0
A830011K09Rik	0	0	0	0	0	0
A830018L16Rik	0	0	0.748786	0.310921	0	0
A830019L24Rik	0	0	0	0	0	0
A830019P07Rik	0	0	0	0	0	0
A830029E22Rik	0	0	0	0	0	0
A830035O19Rik	0	0	0	0	0	0
A830052D11Rik	0	0	0	0	0	0
A830082K12Rik	0	0	0	0	0	0
A830082N09Rik	0.198623	0	0	0	0	0
A930001A20Rik	0	0	0	0	0	0
A930001C03Rik	0	0	0	0	0	0
A930002C04Rik	0	0	0	0	0	0
A930003A15Rik	0	0	0	0	0	0
A930003O13Rik	0	0	0	0	0	0
A930004D18Rik	0	0	0	0	0	0
A930005H10Rik	0.198623	0.234944	0	0.155461	0	0
A930006I01Rik	0	0	0	0	0	0
A930006K02Rik	0	0	0	0	0	0
A930007A09Rik	0	0.117472	0	0	0	0
A930007I19Rik	0	0	0	0	0	0
A930009A15Rik	0	0	0	0	0	0
A930011G23Rik	0	0	0	0	0	0
A930012L18Rik	0	0	0	0	0	0
A930013F10Rik	0.198623	0	0	0.621843	0	0.271727
A930015D03Rik	0	0	0	0	0	0
A930016O22Rik	0	0	0	0	0.645896	0
A930017K11Rik	0	0	0	0	0	0
A930017M01Rik	0	0	0	0	0	0
A930018P22Rik	0	0	0	0	0	0
A930019D19Rik	0	0	0	0	0	0
A930024E05Rik	0	0.117472	1.49757	0.155461	1.29179	0
A930031H19Rik	0	0	0	0	0	0
A930033H14Rik	0	0	0	0	0	0
A930041C12Rik	0	0	0	0.155461	0	0
AA387883	0	0	0	0	0	0
AA388235	0.198623	0	0	0	0	0
AA413626	0	0	0	0	0	0
AA414768	0	0	0	0	0.645896	0
AA465934	0	0	0	0	0	0
AA467197	2.18485	0.822304	4.49272	1.55461	5.81307	0.543454
AA536875	0	0	0	0	0	0
AA543186	0	0	0	0	0	0
AA543401	0	0	0	0	0	0
AA545190	0	0	0	0	0	0
AA619741	0	0	0	0	0	0
AA792892	0	0	0	0	0	0
AA986860	0	0	0	0	0	0
Aaas	0.595868	0.234944	0	0.466382	1.29179	0
Aacs	0.397245	0	0	0	1.93769	0
Aadac	0	0	0	0	0	0
Aadacl2	0	0	0	0	0	0
Aadacl3	0	0	0	0	0	0
Aadacl4	0	0	0	0	0	0
Aadat	0	0	0	0	0	0
Aaed1	0	0	0	0.155461	0	0
Aagab	0.397245	0.469888	0	0	1.29179	0.271727
Aak1	0.993114	0.939776	3.74393	0.466382	6.45896	0.543454
Aamdc	0	0.117472	0	0.155461	0	0
Aamp	1.7876	0.234944	1.49757	0.155461	4.52127	1.08691
Aanat	0	0	0	0	0	0
Aar2	0.198623	0	0	0	0	0
Aard	0	0	0	0	0	0
Aars	0.595868	0.822304	2.24636	0.155461	0	0.543454
Aars2	0.198623	0.117472	0	0	0	0.271727
Aarsd1	0	0.352416	2.24636	0.310921	1.93769	0
Aasdh	0	0	0	0	0.645896	0
Aasdhppt	0.794491	0.352416	0	0.155461	1.93769	0.271727
Aass	0	0	0	0	0	0
Aatf	0.198623	0.117472	0	0	0.322948	0.271727
Aatk	0	0	0	0	0	0
AB124611	0.198623	0.117472	0.748786	0.155461	1.29179	0
Abat	0	0	0	0	0	0
Abca1	0	0	0	0	0	0
Abca2	2.18485	0.58736	3.74393	0.777303	3.87538	0.543454
Abca3	0.198623	0	0.748786	0.466382	0	0
Abca4	0	0	0	0	0	0
Abca5	0.794491	0.234944	0.748786	0.155461	1.93769	0
Abca6	0	0	0	0	0	0
Abca7	1.39036	0	1.49757	0.777303	2.58358	0.815181
Abca8a	0	0	0	0	0	0
Abca8b	0	0	0	0	0	0
Abca9	0	0.117472	0	0	0	0
Abca12	0	0	0	0	0	0
Abca13	0	0	0	0	0	0
Abca14	0	0	0	0	0	0
Abca15	0	0	0	0	0	0
Abca16	0	0	0	0	0	0
Abca17	0	0	0	0	0	0
Abcb1a	0	0	0	0	0	0
Abcb1b	0.198623	0.117472	0.748786	0	0	0
Abcb4	0	0	0	0	0	0
Abcb5	0	0	0	0	0	0
Abcb6	0	0	0	0	0	0
Abcb7	0.595868	0.704832	0	0.155461	0	0.271727
Abcb8	0	0.117472	0	0	0.322948	0
Abcb9	0.397245	0.469888	0	0.466382	1.29179	0
Abcb10	0	0.234944	0.748786	0	0	0
Abcb11	0	0	0	0	0	0
Abcc1	0.794491	0.234944	2.24636	0.466382	1.29179	0.543454
Abcc2	0	0	0	0	0	0
Abcc3	0	0	0	0	0	0
Abcc4	0.198623	0.117472	0	0	0	0
Abcc5	0	0.234944	0.748786	0.155461	0	0
Abcc6	0	0	0	0	0	0
Abcc8	0	0	0	0	0	0
Abcc9	0	0	0	0.0777303	0	0
Abcc10	0	0.117472	0	0	1.29179	0
Abcc12	0	0	0	0	0	0
Abcd1	0	0	1.49757	0	1.29179	0
Abcd2	0	0	0	0	0	0
Abcd3	0.198623	0	0	0.155461	0.645896	0
Abcd4	0	0	0.748786	0	1.29179	0
Abce1	0.595868	1.05725	0.748786	0.466382	1.93769	0.543454
Abcf1	2.38347	1.40966	1.49757	0.621843	7.75075	1.63036
Abcf2	0.198623	0.469888	2.24636	0.155461	0.645896	0.543454
Abcf3	0.397245	0.234944	3.74393	0.310921	0.645896	0.271727
Abcg1	0	0	0	0	0	0
Abcg2	0.198623	0	0	0	0	0
Abcg3	0.595868	0.117472	0.748786	0.155461	0	0.271727
Abcg4	0	0	0	0	0	0
Abcg5	0	0	0	0	0	0
Abcg8	0	0	0	0	0	0
Abhd1	0	0	0	0	0	0
Abhd2	0	0.117472	0	0	0	0
Abhd3	0	0	0	0	0	0
Abhd4	0.198623	0.352416	1.49757	0.310921	0	0.271727
Abhd5	0	0.234944	0	0.310921	0	0
Abhd6	0	0.234944	0	0	0.645896	0.271727
Abhd8	0.595868	0.234944	1.49757	0.155461	1.29179	0
Abhd10	0	0	0	0	0	0.271727
Abhd11	0.198623	0.352416	0	0	0	0
Abhd11os	0	0	0	0	0	0
Abhd12	0.397245	0	0.748786	0	0.645896	0
Abhd12b	0	0	0	0	0	0
Abhd13	0.198623	0.352416	0.748786	0.310921	1.29179	0.815181
Abhd14a	0.198623	0	0	0.310921	1.29179	0
Abhd14b	0	0	0	0.155461	0.645896	0.271727
Abhd15	0.397245	0.117472	0	0.310921	0	0.815181
Abhd16a	1.19174	0.469888	0.748786	0.155461	1.93769	0
Abhd16b	0	0	0	0	0	0
Abhd17a	1.04277	0.469888	2.99515	0.155461	1.29179	1.08691
Abhd17b	0.993114	0.704832	2.99515	0.310921	4.52127	0.815181
Abhd17c	0	0.117472	0	0.155461	0	0
Abhd18	0	0	0	0	0	0
Abi1	0.595868	0.469888	7.48786	1.39915	3.22948	1.63036
Abi2	0.198623	0.234944	0	0	0	0.271727
Abi3	0	0	0	0	0	0
Abi3bp	0	0	0	0	0	0
Abl1	0.198623	0.352416	0	0.310921	1.93769	0.543454
Abl2	0.595868	0	0	0.155461	0	0.815181
Ablim1	2.97934	3.28922	11.2318	2.79829	10.3343	4.0759
Ablim2	0	0	0	0	0	0
Ablim3	0	0.117472	0	0	0.645896	0
Abo	0	0	0	0	0	0
Abr	0.993114	0.469888	2.24636	0	0	0.543454
Abra	0	0	0	0	0	0
Abracl	0.595868	1.64461	2.24636	0	3.87538	1.08691
Abraxas1	0	0	0	0.0777303	0	0
Abraxas2	0	0.234944	0.748786	0.155461	0	0.271727
Abt1	0.198623	0.117472	0.748786	0	0	0
Abtb1	0.397245	0.117472	0.748786	0.466382	1.29179	0.271727
Abtb2	0.397245	0.352416	0	0.155461	1.29179	1.08691
Acaa1a	0.794491	0.117472	0.748786	0.155461	0.645896	0.543454
Acaa1b	0	0	0	0	0	0
Acaa2	1.19174	0.352416	1.49757	0.155461	0	0.271727
Acaca	0.397245	0.117472	0.748786	0	0	0
Acacb	0	0	0	0	0	0
Acad8	0.397245	0	0	0	0	0.271727
Acad9	0	0	0	0	0	0.271727
Acad10	0	0	0	0	0	0
Acad11	0.198623	0	0	0	0	0
Acad12	0	0	0	0	0	0
Acadl	1.58898	1.17472	5.2415	1.08822	7.75075	1.35863
Acadm	0.397245	0.352416	0.748786	0	1.29179	1.08691
Acads	0.198623	0.117472	0	0.310921	0.645896	0
Acadsb	0.397245	0.469888	0	0.310921	1.29179	0.271727
Acadvl	0.397245	0.352416	3.74393	0.310921	1.29179	0.815181
Acan	0	0	0	0	0	0
Acap1	1.98623	0.822304	2.24636	0.310921	1.29179	0.543454
Acap2	0.595868	0.469888	0.748786	0.621843	0	0.271727
Acap3	0.198623	0	0	0	0	0
Acat1	0.993114	0.117472	2.99515	0.777303	2.58358	0.543454
Acat2	0.397245	0.234944	0.748786	0.310921	0.645896	0
Acat3	0	0	0	0	0	0
Acbd3	1.19174	0.469888	0	0.932764	1.93769	0.271727
Acbd4	0.198623	0.117472	0	0.155461	0	0
Acbd5	0.397245	0.117472	2.24636	0.466382	0.645896	0.271727
Acbd6	1.58898	0.58736	0.748786	0.155461	1.29179	0
Acbd7	0	0	0.748786	0.155461	0	0
Accs	0.198623	0.117472	0	0	1.93769	0.271727
Accsl	0	0	0	0	0	0
Acd	1.7876	0.352416	2.99515	0.932764	3.22948	1.08691
Ace	0.0993114	0	0	0	0	0
Ace2	0	0	0	0	0	0
Ace3	0	0	0	0	0	0
Acer1	0	0	0	0	0	0
Acer2	0.198623	0	0	0	0	0
Acer3	0	0	0	0	0	0
Ache	0	0	0	0	0	0
Acin1	4.17108	1.76208	2.24636	1.24369	4.52127	1.08691
Ackr1	0	0	0	0	0	0
Ackr2	0	0	0	0	0	0
Ackr3	0	0	0	0	0	0
Ackr4	0	0	0	0	0	0
Acly	1.39036	0.58736	1.49757	0.155461	3.87538	0.543454
Acmsd	0	0	0	0	0	0
Acnat1	0	0	0	0	0	0
Acnat2	0	0	0	0	0	0
Aco1	0.198623	0.234944	0.748786	0.388652	1.93769	0.271727
Aco2	0.993114	0.58736	1.49757	0.932764	0.645896	0.543454
Acod1	0	0	0	0	0	0
Acot1	0	0	0	0	0	0
Acot2	0.198623	0	0.748786	0.155461	0	0
Acot3	0	0	0	0	0	0
Acot4	0	0	0	0	0	0
Acot5	0	0	0	0	0	0
Acot6	0	0	0	0	0	0
Acot7	0.397245	0.939776	2.99515	0.466382	5.81307	0.271727
Acot8	0.198623	0	1.49757	0	0	0
Acot9	0.198623	0.117472	2.24636	0	1.61474	0.543454
Acot10	0	0	0	0	0.322948	0
Acot11	0.198623	0	0	0	0.645896	0
Acot12	0	0	0	0	0	0
Acot13	0.198623	0.469888	0.748786	0	1.93769	0.543454
Acox1	0.397245	0.117472	0	0	0.645896	0
Acox2	0	0	0	0	0	0
Acox3	0.397245	0.117472	0	0.310921	0.645896	0.271727
Acoxl	0	0	0	0	0	0
Acp1	0.595868	0.117472	0.748786	0.155461	1.29179	0.271727
Acp2	0	0	0.748786	0.155461	1.29179	0.271727
Acp4	0	0	0	0	0	0
Acp5	0.198623	0.117472	1.49757	0	1.93769	0
Acp6	0.198623	0	0.748786	0	0	0
Acp7	0	0	0	0	0	0
Acpp	0	0	1.49757	0	0	0
Acr	0	0	0	0	0	0
Acrbp	0.397245	0	0.748786	0	0.645896	0
Acrv1	0	0	0	0	0	0
Acsbg1	0.993114	0.469888	1.49757	0.932764	0.645896	0.815181
Acsbg2	0	0	0	0	0	0
Acsf2	0	0	0	0	0	0
Acsf3	0	0	0	0	0	0
Acsl1	0.198623	0	0	0	0	0
Acsl3	0	0.117472	0	0.155461	0	0
Acsl4	1.58898	1.17472	0.748786	0.466382	2.58358	1.08691
Acsl5	1.19174	0.704832	2.24636	0.155461	0.645896	0.543454
Acsl6	0	0	0	0	0	0
Acsm1	0	0	0	0	0	0
Acsm2	0	0	0	0	0	0
Acsm3	0	0	0	0	0	0
Acsm4	0	0	0	0	0	0
Acsm5	0	0	0	0	0	0
Acss1	0.397245	0	0	0.310921	0	0
Acss2	0.397245	0.234944	0.748786	0.155461	0.645896	0
Acss2os	0	0	0	0	0	0
Acss3	0	0	0	0	0	0
Acta1	0	0	0	0	0	0
Acta2	0	0	0	0	0	0
Actb	99.4444	68.6237	258.706	37.5546	182.679	52.2178
Actbl2	0	0	0	0	0	0
Actc1	0	0	0	0	0	0
Actg1	39.1287	23.3769	95.8446	10.7268	49.0881	19.0209
Actg2	0	0	0	0	0	0
Actl6a	0.993114	0.822304	2.99515	0	2.58358	0.543454
Actl6b	0	0	0	0	0	0
Actl7a	0	0	0	0	0	0
Actl7b	0	0	0	0	0	0
Actl9	0	0	0	0	0	0
Actl10	0	0	0	0	0	0
Actl11	0	0	0	0	0	0
Actn1	0	0	0	0	0	0
Actn2	0	0.234944	0.748786	0	0	0
Actn3	0	0	0	0	0	0
Actn4	2.97934	2.37881	5.99029	1.59347	3.22948	2.71727
Actr1a	0.595868	0.58736	4.86711	0.155461	1.29179	0.543454
Actr1b	0.397245	0.234944	0	0.310921	0.645896	0
Actr2	6.55455	3.99405	14.9757	5.59658	14.8556	3.26072
Actr3	9.73251	4.93383	26.9563	2.64283	18.0851	4.34763
Actr3b	0	0	0	0	0.645896	0
Actr5	0.198623	0.117472	0	0	0.645896	0.271727
Actr6	0	0	0.748786	0.155461	0.645896	0
Actr8	0	0.234944	0	0.777303	1.29179	0
Actr10	1.19174	0.58736	1.49757	0	0.968844	1.08691
Actrt1	0	0	0	0	0	0
Actrt2	0	0	0	0	0	0
Actrt3	0	0	0	0	0	0
Acvr1	0.198623	0.234944	0	0.155461	0.645896	0.271727
Acvr1b	0	0	0	0	0	0
Acvr1c	0	0	0	0	0	0
Acvr2a	1.58898	0.352416	3.74393	0.466382	3.22948	0.271727
Acvr2b	0	0	0	0.155461	0	0
Acvrl1	0	0	0	0	0	0
Acy1	0	0.234944	0	0	0	0
Acy3	0	0	0	0	0	0
Acyp1	0.397245	0	0.748786	0	0	0
Acyp2	0.198623	0	0.748786	0	0	0
Ada	0	0	0	0	0	0
Adad1	0	0	0	0	0	0
Adad2	0	0	0	0	0	0
Adal	0	0.117472	0	0	0.645896	0
Adam1a	0	0	0	0	0	0
Adam1b	0	0	0	0	0	0
Adam2	0	0	0	0	0	0
Adam3	0	0	0	0	0	0
Adam4	0	0.117472	0	0	0	0
Adam5	0.198623	0	0	0	0	0
Adam6a	0	0	0	0	0	0
Adam6b	0	0	0	0	0	0
Adam7	0	0	0	0	0	0
Adam8	2.78072	1.29219	2.99515	0.466382	1.93769	0.815181
Adam9	0.993114	0	0.748786	0.155461	1.29179	0
Adam10	2.78072	1.05725	2.99515	0.932764	3.87538	0.815181
Adam11	0	0	0	0	0	0
Adam12	0.198623	0.234944	0.748786	0.155461	0	0.271727
Adam15	0	0.117472	0	0	0	0
Adam17	0.794491	0.469888	1.49757	0.621843	0.645896	0.815181
Adam18	0	0	0	0	0	0
Adam19	1.58898	1.64461	2.99515	1.24369	4.52127	1.63036
Adam20	0	0	0	0	0	0
Adam21	0	0	0	0	0	0
Adam22	0	0	0	0	0	0
Adam23	0	0	0	0	0	0
Adam24	0	0	0	0	0	0
Adam25	0	0	0	0	0	0
Adam26a	0	0	0	0	0	0
Adam26b	0	0	0	0	0	0
Adam28	0	0.117472	0	0	0	0
Adam29	0	0	0	0	0	0
Adam30	0	0	0	0	0	0
Adam32	0	0	0	0	0	0
Adam33	0	0	0	0	0	0
Adam34	0	0	0	0	0	0
Adam39	0	0	0	0	0	0
Adamdec1	0	0	0	0	0	0
Adamts1	0	0	0	0	0	0
Adamts2	0.198623	0	0	0	0	0
Adamts3	0	0	0	0	0	0
Adamts4	0.198623	0	0	0	0	0
Adamts5	0	0	0	0	0	0
Adamts6	0.397245	0	0	0.155461	0.645896	0
Adamts7	0	0	0	0	0	0
Adamts8	0	0	0	0	0	0
Adamts9	0	0	0	0	0	0
Adamts10	0.397245	0	0.748786	0	0.645896	0
Adamts12	0	0	0	0	0	0
Adamts13	0	0	0	0	0	0
Adamts14	0	0	0	0	0	0
Adamts15	0	0	0	0	0	0
Adamts16	0	0	0	0	0	0
Adamts17	0	0	0	0	0	0
Adamts18	0	0	0	0	0	0
Adamts19	0	0	0	0	0	0
Adamts20	0	0	0	0	0	0
Adamtsl1	0	0	0	0	0	0
Adamtsl2	0	0	0	0	0	0
Adamtsl3	0	0	0	0	0	0
Adamtsl4	0.397245	0.117472	0	0	0	0
Adamtsl5	0	0	0	0	0	0
Adap1	0.794491	0.704832	0	0.155461	0	0
[truncated: 22,784 more rows]

## Sheet: p<0.05_by_EdgeR
Up in TIGIT+ ILC2	Down in TIGIT+ ILC2
Il10	Rpl35
Zfp263	Rps26
Nedd9	Vim
Xist	Rpl28
Rn45s	Cd74
Slc35a5	Actg1
Kcnk5	Actb
Lrmp	Cd52
Plpp6	Dynlrb1
Rnf152	Ifi203
Tmem18	Cox5a
Lilr4b	H2afz
Prdm1	Prmt2
Snora81	Cox6a1
Trip11	Ndrg3
Hpgd	Rpl29
Ikzf3	S100a4
Satb1	Anapc5
Dnajb9	Cenpx
Bcdin3d	Rpl41
Ccl1	S100a11
Igf2r	Serpina3g
Marf1	Gars
Prr5l	Rpl18a
Rnf19a	Atp6v1f
Slc30a4	Gba
Tcn2	Lamtor5
Tnf	Lxn
Unc93b1	Map1lc3b
Zfp113	Psmb3
Chchd5	Rgs14
Ctla4	Rps11
Acot2	Sla
Lypd1	Serf2
Prkcq	Coro1b
Rbm22	Dennd1c
Cr1l	Git2
Eif4e2	Cyth2
Neb	Hint1
Neu3	Ifitm3
Nr3c1	Med24
Ppig	Mrpl12
Cdk7	Mrpl54
Dlg1	Ndufv3
Sesn3	Ptk2b
Casc4	Serp1
1110004E09Rik	Smarcal1
4932438H23Rik	Ubb
Abca5	Atp5d
Abhd10	Slc25a5
Adssl1	Snrpe
Atm	Hnrnph3
C330007P06Rik	Tuba1b
Camk2b	Atp10a
Casd1	Tcf7
Ccnl1	2010107E04Rik
Cdc40	Ppdpf
Cnnm2	Usmg5
Dnase2a	Arpp19
Eif2a	Dpm2
Frmd5	Hsd17b7
Gm8624	Mthfd2
H2-Q5	Prpf6
Hyal1	Tmsb10
Ift52	Crlf2
Kbtbd8	Csk
Limk1	Rpl34
Lsm8	Cct5
Lzic	Gnb1
Med31	Golm1
Mthfs	Ap1b1
N6amt1	Anxa6
Plekhg1	Psmb10
Prorsd1	Ube2q1
Psmc4	Smim27
Rest	Tprkb
Rsad1	Anapc4
Smurf2	Sugt1
Sp4	Vps37b
Ssh3	Fbxw2
Syne1	Eif3m
Tigar	Emc1
Tle4	Fam110a
Ube2e2	Fau
Wdr45	Gpkow
Zdhhc7	H3f3b
Zfp719	Ints1
Crebbp	Lasp1
Grn	Msh3
Rn4.5s	Nubp2
5730409E04Rik	Pdia4
Ankrd12	Polr2g
Arl5a	Relb
Btg2	Rps6ka1
Camk2n1	Sde2
Ccpg1	Stmn1
Chic1	Rev3l
Dek	Acbd6
Dnlz	U2af2
Dopey1	Alkbh4
Dpp8	Asb2
Dpy19l3	Calhm2
Dync1li2	Cfl1
Eid1	Cox6c
Fen1	Cs
Gpbp1l1	Eif3d
Hc	Fam120a
Ifnar1	Flii
Kcnq1ot1	Gusb
Klf4	Igtp
Maf	Ly6a
Map3k2	Med15
Mecp2	Mrpl55
Nbeal1	Ndufa5
Nipal1	Pnrc2
Nrd1	Ppp1r9b
Nsmce1	Ptbp2
Ogdh	Ptger4
Phf20l1	Ptpn7
Psmc2	Rhob
Rbms1	Rpl10
Rnf149	Rtp4
Sema4f	Samd4b
Socs3	Serpinb1a
Syne3	Sf3a2
Tada2a	Sptssa
Trio	Taf1
Ubn2	Tagln2
Vmp1	Timm10b
Yrdc	Tmem126a
Zfp451	Uqcr11
	Uqcrq
	Zfp51
	Zfp706
	Zfp715
	Tmem64
	D16Ertd472e
	Dnaja4
	Eif1
	Kif2a
	Ptpn18
	Rab21
	Sod2
	Uba3
	Zbtb9
	Krtcap2
	Galnt12
	Ndufa13
	Ndufb11
	Plscr1
	Rnf166
	Rpl36
	Snhg1
	Stab2
	Vamp3
	Ahcyl2
	Ap1g2
	Armc7
	Asrgl1
	Atpif1
	BC004004
	Ccr2
	Chmp2a
	Chrac1
	Cnot6l
	Cog8
	Dis3l2
	Farsa
	Gbp2
	Gtf2e1
	Idh2
	Il27ra
	Lbh
	Lif
	Lrrn2
	Lsm4
	Mafk
	Mrps11
	Mrps21
	Myo1g
	Ndst2
	Ndufb9
	Nr2c2
	Parp16
	Ppme1
	Pprc1
	Prdx6
	Ptpn9
	Rac2
	Rbbp7
	Rcbtb1
	Rnf126
	Rock2
	S100a13
	Sfpq
	Sgta
	Sh2b3
	Slc16a6
	Slc22a5
	Snrpf
	Snrpg
	Stk17b
	Syvn1
	Ten1
	Tlnrd1
	Tmem214
	Tmx2
	Tomm6
	Topors
	Tpm4
	Tsc22d4
	Cish
	Epop
	H2-Eb1
	Krcc1
	Phf20
	Rab4b
	Saraf
	Scyl1
	Sh3bp1
	Hspa8
	Ndufa12
	Prdm2
	Zfp445
	Eif3k
	Lgals1
	Ndufb8
	1810037I17Rik
	2610002M06Rik
	4833438C02Rik
	Abcg3
	Ahi1
	Api5
	Arl4c
	Arl6ip4
	Ate1
	Atp5j2
	Atxn1l
	Aurkaip1
	C1galt1
	Ccdc127
	Ccl5
	Chchd7
	Chchd10
	Clcn7
	Cops8
	Crip1
	Ctsd
	Cul2
	D330045A20Rik
	Dck
	Ddx39b
	Dnaja2
	Efr3a
	Emp3
	Esyt1
	Exosc4
	Fbxo4
	Flot2
	Flt3l
	Fos
	Ftl1
	Gm4956
	Gm38431
	Gps1
	Gpx7
	Gstt2
	Gtf2f2
	Hat1
	Icam2
	Insr
	Irgm1
	Itm2c
	Jpt2
	Kcnn4
	Kiz
	Lgals3bp
	Lrp8
	Med10
	Mif4gd
	Mre11a
	Mrgbp
	Mrps28
	Mrps31
	Nadk2
	Napa
	Ndufa3
	Nedd4l
	Nit1
	Nkiras1
	Npc2
	Pclaf
	Plk3
	Pmm1
	Pofut2
	Ppp1ca
	Psmb2
	Psmb5
	Rab11a
	Rbmxl1
	Rmi2
	Rnf125
	Rpap1
	Rpl24
	Rps6ka4
	Rps19
	Sec11c
	Sf3a3
	Sft2d3
	Sla2
	Slc12a4
	Snhg4
	Strn4
	Stx18
	Tnrc18
	Trim14
	Ubp1
	Uqcrc2
	Vhl
	Vps26b
	Wdr6
	Yars
	Zbtb21
	Zfp524
	Rpl13
	Maf1
	Arl8a
	Ubc
	Vps35
	Cct2
	Rilpl2
	Rrm2
	Ccdc184
	Cic
	Dynll1
	Kxd1
	Ube2m
	1700020I14Rik
	4833420G17Rik
	4930486L24Rik
	6530402F18Rik
	Actr1b
	Actr3
	Adam12
	Ahnak
	Akr1a1
	Akr1b3
	Amfr
	Anapc11
	Arf2
	Arfip2
	Atf7
	Atp5k
	Aup1
	B3gnt5
	Bcl6
	Bdh1
	Bicral
	Bloc1s3
	Bmpr1a
	Bnip2
	Brms1l
	Casp4
	Cbfb
	Ccdc166
	Ccndbp1
	Cd3eap
	Cep295
	Cndp2
	Cops7a
	Copz1
	Coq5
	Cox10
	Cpd
	Creg1
	Crtc3
	Cry2
	Csad
	Ctla2a
	Ctu2
	Cyfip1
	D2hgdh
	Dapk3
	Ddx51
	Dennd6a
	Dhcr7
	Dnajc11
	Dnmbp
	Dolpp1
	Dstyk
	E2f1
	E330020D12Rik
	Ecsit
	Eed
	Eif1b
	Eif2b3
	Eif4a1
	Elof1
	Emc7
	Eps15
	Erdr1
	Ermard
	Etf1
	Etfb
	Exoc4
	F2r
	Faap100
	Fam76a
	Fam192a
	Fam212b
	Fdx1l
	Flnb
	Flywch1
	Gcc2
	Gid8
	Gm6644
	Gm12070
	Gm13363
	Gne
	Gng5
	Gnrhr
	Gtpbp4
	Gtpbp6
	H1f0
	H2-Aa
	H2afj
	Hba-a1
	Hba-a2
	Hcls1
	Hdlbp
	Hilpda
	Hmgn3
	Hmox2
	Hsf1
	Hspa4l
	Hsph1
	Ice2
	Ift80
	Ilkap
	Iqgap1
	Irf7
	Isg15
	Itprip
	Josd2
	Lgals7
	Lipo3
	Lmf2
	Lrig2
	Lrrc75b
	Lsg1
	Lyrm1
	Mars
	Mbtps1
	Mcm5
	Mcm6
	Med16
	Med20
	Mir3473f
	Mir7669
	Mospd1
	Mroh1
	Mrpl23
	Mrpl35
	Mrpl41
	Mrpl57
	Mrps7
	Msn
	Mtmr14
	Mus81
	Nagk
	Nat2
	Ncaph2
	Ndufaf2
	Nipsnap2
	Nit2
	Nlgn2
	Noc3l
	Nr1h2
	Nsmce2
	Ost4
	Pafah1b3
	Pdhb
	Pja2
	Pla2g12a
	Plaa
	Plekha2
	Pmepa1
	Polr2f
	Polrmt
	Ppa1
	Ppat
	Ppp1r21
	Ppp3r1
	Prelid1
	Prkar2a
	Prps1
	Prpsap1
	Psmc5
	Ptdss1
	Ptgir
	Pus1
	Pvt1
	Pyroxd1
	Rab2b
	Rab29
	Racgap1
	Ran
	Rbl1
	Rhot1
	Ripk2
	Rln3
	Rpl32
	Rplp0
	Rps13
	Rpusd1
	Rrs1
	Rtca
	Runx3
	Rxra
	Sap30
	Sdf4
	Sh3rf1
	Slc9a8
	Slc15a3
	Slc25a40
	Snhg17
	Sord
	Spc24
	Spcs1
	Spg7
	Srfbp1
	Srsf2
	Ssr2
	Ssu72
	Stt3a
	Stub1
	Stx17
	Sucla2
	Tacc3
	Tapbpl
	Tars
	Tha1
	Thoc5
	Timm8b
	Tmco6
	Tmed3
	Tmem107
	Tmem128
	Tmem219
	Tomm40l
	Traf3ip2
	Trp53
	Ttc38
	Tubg1
	Tut1
	Ubl4a
	Ucp2
	Ufd1
	Uqcc2
	Wbp1l
	Wdr1
	Wdr18
	Xpnpep1
	Zbtb4
	Zfand2a
	Zfp507
	Zfp747
	Zfp760
	Zfp874a
	Zfyve1
	Zgpat
	Znhit6
	Zxdb
	Zyx
